# Supplementary material for: Type VI Secretion Systems in Salmonella Encode New Effectors with Putative Antibacterial and Anti-Eukaryotic Activities
Source: Microorganisms. 2026 May 30;14(6):1232. doi: 10.3390/microorganisms14061232 (PMC13304343; doi:10.3390/microorganisms14061232)
Supplement: Supplementary file 1 [file microorganisms-14-01232-s001.zip › Table S1.xlsx]

## Sheet: 490 Salmonella genomes
#Organism group	Strain	Isolate identifiers	Serotype	Isolate	Create date	Location	Isolation source	AMR genotypes	Computed types	Bioproject	number of T6SS gene clusters	SPI
Salmonella enterica	CFSAN024715	CFSAN024715,"SAL4684,"SIN7,"UMD-CL57	Infantis	PDT000046460.1	2014-12-22 16:01:47	Chile	clinical	mdsA=COMPLETE,mdsB=COMPLETE	antigen_formula=7:r:1,5,serotype=Infantis	PRJNA186035	1	SPI-6
Salmonella enterica	CFSAN024716	CFSAN024716,"SAL4685,"SLl1,"UMD-CL58	Livingstone	PDT000046464.1	2014-12-22 16:03:24	Chile	sea lion (Otaria flavescens)	mdsA=COMPLETE,mdsB=COMPLETE	antigen_formula=7:d:l,w,serotype=Livingstone	PRJNA186035	2	SPI-6 / SPI-19
Salmonella enterica	CFSAN024717	CFSAN024717,"SAL4686,"SLl2,"SRS4127284,"UMD-CL59	Livingstone	PDT000046461.1	2014-12-22 16:02:07	Chile	sea lion (Otaria flavescens)	mdsA=COMPLETE,mdsB=COMPLETE	antigen_formula=7:d:l,w,serotype=Livingstone	PRJNA186035	2	SPI-6 / SPI-19
Salmonella enterica	CFSAN024718	CFSAN024718,"SAL4687,"SSE1,"UMD-CL60	Senftenberg	PDT000046465.1	2014-12-22 16:03:42	Chile	kelp gull (Larus dominicanus)	mdsA=COMPLETE,mdsB=COMPLETE	antigen_formula=1,3,19:g,s,t:-,serotype=Senftenberg	PRJNA186035	1	SPI-6
Salmonella enterica	CFSAN024719	CFSAN024719,"SAL4688,"SRS4127282,"SSE2,"UMD-CL61	Senftenberg	PDT000046462.1	2014-12-22 16:02:28	Chile	kelp gull (Larus dominicanus)	mdsA=COMPLETE,mdsB=COMPLETE,qnrB19=COMPLETE	antigen_formula=1,3,19:g,s,t:-,serotype=Senftenberg	PRJNA186035	1	SPI-6
Salmonella enterica	CFSAN024720	CFSAN024720,"SAL4689,"SSE3,"UMD-CL62	Senftenberg	PDT000046463.1	2014-12-22 16:02:54	Chile	kelp gull (Larus dominicanus)	mdsA=COMPLETE,mdsB=COMPLETE	antigen_formula=1,3,19:g,s,t:-,serotype=Senftenberg	PRJNA186035	1	SPI-6
Salmonella enterica	CFSAN024721	CFSAN024721,"SAL4690,"SSE4,"UMD-CL63	Senftenberg	PDT000046433.1	2014-12-22 15:02:59	Chile	clinical	mdsA=COMPLETE,mdsB=COMPLETE	antigen_formula=1,3,19:g,s,t:-,serotype=Senftenberg	PRJNA186035	1	SPI-6
Salmonella enterica	CFSAN024722	CFSAN024722,"SAL4691,"SRS4127286,"SSE5,"UMD-CL64	Senftenberg	PDT000046451.1	2014-12-22 15:09:23	Chile	clinical	mdsA=COMPLETE,mdsB=COMPLETE	antigen_formula=1,3,19:g,s,t:-,serotype=Senftenberg	PRJNA186035	1	SPI-6
Salmonella enterica	CFSAN024723	CFSAN024723,"SAL4692,"SSE6,"UMD-CL65	Senftenberg	PDT000046452.1	2014-12-22 15:09:45	Chile	kelp gull (Larus dominicanus)	mdsA=COMPLETE,mdsB=COMPLETE	antigen_formula=1,3,19:g,s,t:-,serotype=Senftenberg	PRJNA186035	1	SPI-6
Salmonella enterica	CFSAN024724	CFSAN024724,"SAL4693,"SSE7,"UMD-CL66	Senftenberg	PDT000046434.1	2014-12-22 15:03:21	Chile	kelp gull (Larus dominicanus)	mdsA=COMPLETE,mdsB=COMPLETE	antigen_formula=1,3,19:g,s,t:-,serotype=Senftenberg	PRJNA186035	1	SPI-6
Salmonella enterica	CFSAN024725	CFSAN024725,"SAL4694,"SGB1,"UMD-CL67	4,5,12:b:-	PDT000046435.1	2014-12-22 15:03:54	Chile	kelp gull (Larus dominicanus)	mdsA=COMPLETE,mdsB=COMPLETE	antigen_formula=4:b:1,2,serotype=Paratyphi B	PRJNA186035	1	SPI-6
Salmonella enterica	CFSAN024756	CFSAN024756,"SAG1,"SAL4658,"UMD-CL31	Agona	PDT000046453.1	2014-12-22 15:10:05	Chile	penguin	fosA7.2=COMPLETE,mdsA=COMPLETE,mdsB=COMPLETE	antigen_formula=4:f,g,s:-,serotype=Agona	PRJNA186035	1	SPI-19
Salmonella enterica	CFSAN024757	CFSAN024757,"SAG2,"SAL4659,"UMD-CL32	Agona	PDT000046436.1	2014-12-22 15:04:13	Chile	kelp gull (Larus dominicanus)	fosA7.2=COMPLETE,mdsA=COMPLETE,mdsB=COMPLETE	antigen_formula=4:f,g,s:-,serotype=Agona	PRJNA186035	1	SPI-19
Salmonella enterica	CFSAN024758	CFSAN024758,"SAG3,"SAL4660,"UMD-CL33	Agona	PDT000046437.1	2014-12-22 15:04:32	Chile	penguin	fosA7.2=COMPLETE,mdsA=COMPLETE,mdsB=COMPLETE	antigen_formula=4:f,g,s:-,serotype=Agona	PRJNA186035	1	SPI-19
Salmonella enterica	CFSAN024759	CFSAN024759,"SAG4,"SAL4661,"UMD-CL34	Agona	PDT000046454.1	2014-12-22 15:10:33	Chile	clinical	fosA7.2=COMPLETE,mdsA=COMPLETE,mdsB=COMPLETE	antigen_formula=4:f,g,s:-,serotype=Agona	PRJNA186035	1	SPI-19
Salmonella enterica	CFSAN024760	CFSAN024760,"SAG5,"SAL4662,"UMD-CL35	Agona	PDT000046438.1	2014-12-22 15:04:55	Chile	clinical	fosA7.2=COMPLETE,mdsA=COMPLETE,mdsB=COMPLETE	antigen_formula=4:f,g,s:-,serotype=Agona	PRJNA186035	1	SPI-19
Salmonella enterica	CFSAN024761	CFSAN024761,"SAG6,"SAL4663,"UMD-CL36	Agona	PDT000046439.1	2014-12-22 15:05:15	Chile	penguin	fosA7.2=COMPLETE,mdsA=COMPLETE,mdsB=COMPLETE	antigen_formula=4:f,g,s:-,serotype=Agona	PRJNA186035	1	SPI-19
Salmonella enterica	CFSAN024762	CFSAN024762,"SAL4664,"SAN1,"UMD-CL37	Anatum	PDT000149043.1	2016-09-15 13:07:59	Chile	kelp gull (Larus dominicanus)	mdsA=COMPLETE,mdsB=COMPLETE	antigen_formula=3,10:e,h:1,6,serotype=Anatum	PRJNA186035	1	SPI-6
Salmonella enterica	CFSAN024763	CFSAN024763,"SAL4665,"SAN3,"SRS4126816,"UMD-CL38	Anatum	PDT000046455.1	2014-12-22 15:11:13	Chile	clinical	mdsA=COMPLETE,mdsB=COMPLETE	antigen_formula=3,10:e,h:1,6,serotype=Anatum	PRJNA186035	1	SPI-6
Salmonella enterica	CFSAN024764	CFSAN024764,"SAL4666,"SAN4,"UMD-CL39	Anatum	PDT000046440.1	2014-12-22 15:05:35	Chile	clinical	mdsA=COMPLETE,mdsB=COMPLETE	antigen_formula=3,10:e,h:1,6,serotype=Anatum	PRJNA186035	1	SPI-6
Salmonella enterica	CFSAN024765	CFSAN024765,"SAL4667,"SBR1,"SRS4126815,"UMD-CL40	Brandenburg	PDT000046441.1	2014-12-22 15:05:54	Chile	sea lion (Otaria flavescens)	mdsA=COMPLETE,mdsB=COMPLETE	antigen_formula=4:l,v:e,n,z15,serotype=Brandenburg	PRJNA186035	1	SPI-6
Salmonella enterica	CFSAN024767	CFSAN024767,"SAL4669,"SDU1,"UMD-CL42	Dublin	PDT000046456.1	2014-12-22 15:11:37	Chile	kelp gull (Larus dominicanus)	mdsA=COMPLETE,mdsB=COMPLETE	antigen_formula=9:g,p:-,serotype=Dublin	PRJNA186035	2	SPI-6 / SPI-19
Salmonella enterica	CFSAN024768	CFSAN024768,"SAL4670,"SDU2,"UMD-CL43	Dublin	PDT000046442.1	2014-12-22 15:06:10	Chile	clinical	mdsA=COMPLETE,mdsB=COMPLETE	antigen_formula=9:g,p:-,serotype=Dublin	PRJNA186035	2	SPI-6 / SPI-19
Salmonella enterica	CFSAN024769	CFSAN024769,"SAL4671,"SDU3,"UMD-CL44	Dublin	PDT000046443.1	2014-12-22 15:06:31	Chile	clinical	mdsA=COMPLETE,mdsB=COMPLETE	antigen_formula=9:g,p:-,serotype=Dublin	PRJNA186035	2	SPI-6 / SPI-19
Salmonella enterica	CFSAN024770	CFSAN024770,"SAL4672,"SHA1,"UMD-CL45	Havana	PDT000046444.1	2014-12-22 15:06:48	Chile	sea lion (Otaria flavescens)	mdsA=COMPLETE,mdsB=COMPLETE	antigen_formula=13:f,g:-,serotype=Havana	PRJNA186035	1	SPI-6
Salmonella enterica	CFSAN024771	CFSAN024771,"SAL4673,"SHA2,"UMD-CL46	Havana	PDT000046445.1	2014-12-22 15:07:06	Chile	garuma gull (Leucophaeus modestus)	mdsA=COMPLETE,mdsB=COMPLETE	antigen_formula=13:f,g:-,serotype=Havana	PRJNA186035	2	SPI-6 / SPI-19
Salmonella enterica	CFSAN024772	CFSAN024772,"SAL4674,"SHE1,"UMD-CL47	Heidelberg	PDT000148819.1	2016-09-13 15:23:31	Chile	kelp gull (Larus dominicanus)	fosA7=COMPLETE,mdsA=COMPLETE,mdsB=COMPLETE,qnrB19=COMPLETE	antigen_formula=4:r:1,2,serotype=Heidelberg	PRJNA186035	1	SPI-6
Salmonella enterica	CFSAN024773	CFSAN024773,"SAL4675,"SHE2,"UMD-CL48	Heidelberg	PDT000046446.1	2014-12-22 15:07:28	Chile	kelp gull (Larus dominicanus)	fosA7=COMPLETE,gyrA_S83F=POINT,mdsA=COMPLETE,mdsB=COMPLETE	antigen_formula=4:r:1,2,serotype=Heidelberg	PRJNA186035	1	SPI-6
Salmonella enterica	CFSAN024774	CFSAN024774,"SAL4676,"SHE3,"UMD-CL49	Heidelberg	PDT000046447.1	2014-12-22 15:07:44	Chile	kelp gull (Larus dominicanus)	fosA7=COMPLETE,gyrA_S83F=POINT,mdsA=COMPLETE,mdsB=COMPLETE	antigen_formula=4:r:1,2,serotype=Heidelberg	PRJNA186035	1	SPI-6
Salmonella enterica	CFSAN024776	CFSAN024776,"SAL4678,"SHE5,"UMD-CL51	Heidelberg	PDT000046448.1	2014-12-22 15:08:17	Chile	clinical	fosA7=COMPLETE,mdsA=COMPLETE,mdsB=COMPLETE,qnrB19=COMPLETE	antigen_formula=4:r:1,2,serotype=Heidelberg	PRJNA186035	1	SPI-6
Salmonella enterica	CFSAN024777	CFSAN024777,"SAL4679,"SHE6,"UMD-CL52	Heidelberg	PDT000046457.1	2014-12-22 15:11:58	Chile	clinical	fosA7=COMPLETE,mdsA=COMPLETE,mdsB=COMPLETE,qnrB19=COMPLETE	antigen_formula=4:r:1,2,serotype=Heidelberg	PRJNA186035	1	SPI-6
Salmonella enterica	CFSAN024778	CFSAN024778,"SAL4680,"SIN1,"SRS4127280,"UMD-CL53	Infantis	PDT000046449.1	2014-12-22 15:08:39	Chile	kelp gull (Larus dominicanus)	mdsA=COMPLETE,mdsB=COMPLETE	antigen_formula=7:r:1,5,serotype=Infantis	PRJNA186035	1	SPI-6
Salmonella enterica	CFSAN024779	CFSAN024779,"SAL4681,"SIN2,"UMD-CL54	Infantis	PDT000046450.1	2014-12-22 15:08:58	Chile	kelp gull (Larus dominicanus)	mdsA=COMPLETE,mdsB=COMPLETE	antigen_formula=7:r:1,5,serotype=Infantis	PRJNA186035	1	SPI-6
Salmonella enterica	CFSAN024780	CFSAN024780,"SAL4682,"SIN3,"UMD-CL55	Infantis	PDT000046458.1	2014-12-22 15:12:15	Chile	kelp gull (Larus dominicanus)	mdsA=COMPLETE,mdsB=COMPLETE	antigen_formula=7:r:1,5,serotype=Infantis	PRJNA186035	1	SPI-6
Salmonella enterica	CFSAN024781	CFSAN024781,"SAL4683,"SIN6,"SRS4126641,"UMD-CL56	Infantis	PDT000046459.1	2014-12-22 15:12:30	Chile	clinical	mdsA=COMPLETE,mdsB=COMPLETE	antigen_formula=7:r:1,5,serotype=Infantis	PRJNA186035	1	SPI-6
Salmonella enterica	CFSAN035107	CFSAN035107,"SEN1,"SRS1399320	Enteritidis	PDT000125443.2	2016-04-15 15:11:02	Chile	feces (Gallus gallus domesticus)	mdsA=COMPLETE,mdsB=COMPLETE	antigen_formula=9:g,m:-,serotype=Enteritidis	PRJNA186035	0	None
Salmonella enterica	CFSAN035112	CFSAN035112,"SEN11,"SRS1399325	Enteritidis	PDT000125448.2	2016-04-15 15:11:02	Chile	feces (Gallus gallus domesticus)	mdsA=COMPLETE,mdsB=COMPLETE	antigen_formula=9:g,m:-,serotype=Enteritidis	PRJNA186035	0	None
Salmonella enterica	CFSAN035158	37,"CFSAN035158,"SRS1399520	Mbandaka	PDT000125626.2	2016-04-15 20:10:59	Chile	feces (Sus scrofa)	fosA7=COMPLETE,mdsA=COMPLETE,mdsB=COMPLETE	antigen_formula=3,10:i:e,n,z15,serotype=Falkensee	PRJNA186035	1	SPI-19
Salmonella enterica	CFSAN035159	38,"CFSAN035159,"SRS1399519	Falkensee	PDT000125627.2	2016-04-15 20:10:59	Chile	feces (Sus scrofa)	mdsA=COMPLETE,mdsB=COMPLETE	antigen_formula=7:z10:e,n,z15,serotype=Mbandaka	PRJNA186035	1	SPI-6
Salmonella enterica	CFSAN043201	CFSAN043201,"SRS3954802	6,7:b:-	PDT000393220.1	2018-10-19 18:45:31	Chile	water	mdsA=COMPLETE,mdsB=COMPLETE	antigen_formula=7:b:1,5,serotype=Edinburg	PRJNA186035	1	SPI-6
Salmonella enterica	CFSAN043203	CFSAN043203,"SRS3954798	Typhimurium	PDT000393222.1	2018-10-19 18:45:31	Chile	water	mdsA=COMPLETE,mdsB=COMPLETE	antigen_formula=4:i:1,2,serotype=Typhimurium	PRJNA186035	1	SPI-6
Salmonella enterica	CFSAN043204	CFSAN043204,"SRS3954800	Edinburgh	PDT000393223.2	2018-10-19 18:45:31	Chile	water	mdsA=COMPLETE,mdsB=COMPLETE	antigen_formula=7:b:1,5,serotype=Edinburg	PRJNA186035	1	SPI-6
Salmonella enterica	CFSAN043206	CFSAN043206,"SRS3954799	Enteritidis	PDT000393224.1	2018-10-19 18:45:31	Chile	water	mdsA=COMPLETE,mdsB=COMPLETE	antigen_formula=9:g,m:-,serotype=Enteritidis	PRJNA186035	0	None
Salmonella enterica	CFSAN043207	CFSAN043207,"SRS3954795	Santiago	PDT000393225.1	2018-10-19 18:45:31	Chile	water	mdsA=COMPLETE,mdsB=COMPLETE	antigen_formula=8:c:e,n,x,serotype=Santiago or Belem	PRJNA186035	1	SPI-6
Salmonella enterica	CFSAN043208	CFSAN043208,"SRS3954797	6,7:b:-	PDT000393226.1	2018-10-19 18:45:31	Chile	water	mdsA=COMPLETE,mdsB=COMPLETE	antigen_formula=7:b:1,5,serotype=Edinburg	PRJNA186035	1	SPI-6
Salmonella enterica	CFSAN043210	CFSAN043210,"SRS3954805	Enteritidis	PDT000393218.1	2018-10-19 18:45:30	Chile	water	mdsA=COMPLETE,mdsB=COMPLETE	antigen_formula=9:g,m:-,serotype=Enteritidis	PRJNA186035	0	None
Salmonella enterica	CFSAN043211	CFSAN043211,"SRS3954803	6,7:b:-	PDT000393219.1	2018-10-19 18:45:30	Chile	water	mdsA=COMPLETE,mdsB=COMPLETE	antigen_formula=7:b:1,5,serotype=Edinburg	PRJNA186035	1	SPI-6
Salmonella enterica	CFSAN043212	CFSAN043212,"SRS3954810	Santiago	PDT000393212.1	2018-10-19 18:45:29	Chile	water	mdsA=COMPLETE,mdsB=COMPLETE	antigen_formula=8:c:e,n,x,serotype=Santiago or Belem	PRJNA186035	1	SPI-6
Salmonella enterica	CFSAN043213	CFSAN043213,"SRS3954807	Panama	PDT000393213.1	2018-10-19 18:45:29	Chile	water	mdsA=COMPLETE,mdsB=COMPLETE	antigen_formula=9:l,v:1,5,serotype=Panama	PRJNA186035	1	SPI-6
Salmonella enterica	CFSAN043214	CFSAN043214,"SRS3954811	Heidelberg	PDT000393214.2	2018-10-19 18:45:30	Chile	water	mdsA=COMPLETE,mdsB=COMPLETE	antigen_formula=9:l,v:1,5,serotype=Panama	PRJNA186035	1	SPI-6
Salmonella enterica	CFSAN043215	CFSAN043215,"SRS3954808	Panama	PDT000393215.1	2018-10-19 18:45:30	Chile	water	mdsA=COMPLETE,mdsB=COMPLETE	antigen_formula=9:l,v:1,5,serotype=Panama	PRJNA186035	1	SPI-6
Salmonella enterica	CFSAN043216	CFSAN043216,"SRS3954814	Infantis	PDT000393208.1	2018-10-19 18:45:28	Chile	water	mdsA=COMPLETE,mdsB=COMPLETE	antigen_formula=7:r:1,5,serotype=Infantis	PRJNA186035	1	SPI-6
Salmonella enterica	CFSAN043217	CFSAN043217,"SRS3954813	Anatum	PDT000393209.1	2018-10-19 18:45:29	Chile	water	mdsA=COMPLETE,mdsB=COMPLETE	antigen_formula=3,10:e,h:1,6,serotype=Anatum	PRJNA186035	1	SPI-6
Salmonella enterica	CFSAN043218	CFSAN043218,"SRS3954812	Typhimurium	PDT000393210.1	2018-10-19 18:45:29	Chile	water	mdsA=COMPLETE,mdsB=COMPLETE	antigen_formula=4:i:1,2,serotype=Typhimurium	PRJNA186035	1	SPI-6
Salmonella enterica	CFSAN043220	CFSAN043220,"SRS3954815	Corvallis	PDT000393206.1	2018-10-19 18:45:28	Chile	water	mdsA=COMPLETE,mdsB=COMPLETE	antigen_formula=8:z4,z23:-,serotype=Corvallis	PRJNA186035	1	SPI-6
Salmonella enterica	CFSAN070072	CFSAN070072,"SRS4800525,"UAB-PS 004	Typhimurium	PDT000504660.1	2019-05-21 17:50:45	Chile	environmental swab	mdsA=COMPLETE,mdsB=COMPLETE	antigen_formula=4:i:1,2,serotype=Typhimurium	PRJNA186035	1	SPI-6
Salmonella enterica	CFSAN070075	CFSAN070075,"SRS4800528,"UAB-PS 007	Typhimurium	PDT000504663.1	2019-05-21 17:50:45	Chile	environmental swab	mdsA=COMPLETE,mdsB=COMPLETE	antigen_formula=4:i:1,2,serotype=Typhimurium	PRJNA186035	1	SPI-6
Salmonella enterica	CFSAN070076	CFSAN070076,"SRS4800527,"UAB-PS 008	Typhimurium	PDT000504662.1	2019-05-21 17:50:45	Chile	environmental swab	mdsA=COMPLETE,mdsB=COMPLETE	antigen_formula=4:i:1,2,serotype=Typhimurium	PRJNA186035	1	SPI-6
Salmonella enterica	CFSAN070078	CFSAN070078,"SRS4800515,"UAB-PS 009Â´	Typhimurium	PDT000504650.1	2019-05-21 17:50:43	Chile	environmental swab	aadA2=COMPLETE,blaCARB-2=COMPLETE,floR=COMPLETE,mdsA=COMPLETE,mdsB=COMPLETE,sul1=COMPLETE,sul1=PARTIAL_END_OF_CONTIG,tet(G)=COMPLETE	antigen_formula=4:i:1,2,serotype=Typhimurium	PRJNA186035	1	SPI-6
Salmonella enterica	CFSAN070080	CFSAN070080,"SRS4800511,"UAB-PS 011	Infantis	PDT000504646.1	2019-05-21 17:50:42	Chile	environmental swab	mdsA=COMPLETE,mdsB=COMPLETE	antigen_formula=7:r:1,5,serotype=Infantis	PRJNA186035	1	SPI-6
Salmonella enterica	CFSAN070084	CFSAN070084,"SRS4800478,"UAB-PS 015	Typhimurium	PDT000504638.1	2019-05-21 15:53:04	Chile	environmental swab	aadA2=COMPLETE,blaCARB-2=COMPLETE,floR=COMPLETE,floR=PARTIAL_END_OF_CONTIG,mdsA=COMPLETE,mdsB=COMPLETE,sul1=COMPLETE,sul1=PARTIAL_END_OF_CONTIG,tet(G)=COMPLETE	antigen_formula=4:i:1,2,serotype=Typhimurium	PRJNA186035	1	SPI-6
Salmonella enterica	CFSAN070085	CFSAN070085,"SRS4800516,"UAB-PS 016	Muenster	PDT000504651.1	2019-05-21 17:50:43	Chile	environmental swab	blaCARB-2=COMPLETE,mdsA=COMPLETE,mdsB=COMPLETE,sul1=COMPLETE,sul1=PARTIAL_END_OF_CONTIG	antigen_formula=3,10:e,h:1,5,serotype=Muenster	PRJNA186035	1	SPI-6
Salmonella enterica	CFSAN070086	CFSAN070086,"SRS4800521,"UAB-PS 017	Typhimurium	PDT000504656.1	2019-05-21 17:50:44	Chile	environmental swab	aadA2=COMPLETE,blaCARB-2=COMPLETE,floR=COMPLETE,mdsA=COMPLETE,mdsB=COMPLETE,sul1=COMPLETE,sul1=PARTIAL_END_OF_CONTIG,tet(G)=COMPLETE	antigen_formula=4:i:1,2,serotype=Typhimurium	PRJNA186035	1	SPI-6
Salmonella enterica	CFSAN070090	CFSAN070090,"SRS4800509,"UAB-PS 021	Infantis	PDT000504644.1	2019-05-21 17:50:41	Chile	environmental swab	mdsA=COMPLETE,mdsB=COMPLETE	antigen_formula=7:r:1,5,serotype=Infantis	PRJNA186035	1	SPI-6
Salmonella enterica	CFSAN070091	CFSAN070091,"SRS4800510,"UAB-PS 022	Infantis	PDT000504645.1	2019-05-21 17:50:42	Chile	fecal swab horse	mdsA=COMPLETE,mdsB=COMPLETE	antigen_formula=7:r:1,5,serotype=Infantis	PRJNA186035	1	SPI-6
Salmonella enterica	CFSAN070092	CFSAN070092,"SRS4800506,"UAB-PS 023	Typhimurium	PDT000504641.1	2019-05-21 15:53:04	Chile	fecal swab horse	mdsA=COMPLETE,mdsB=COMPLETE	antigen_formula=4:i:1,2,serotype=Typhimurium	PRJNA186035	1	SPI-6
Salmonella enterica	CFSAN070094	CFSAN070094,"SRS4800505,"UAB-PS 025	Typhimurium	PDT000504640.1	2019-05-21 15:53:04	Chile	fecal swab horse	mdsA=COMPLETE,mdsB=COMPLETE	antigen_formula=4:i:1,2,serotype=Typhimurium	PRJNA186035	1	SPI-6
Salmonella enterica	CFSAN070095	CFSAN070095,"RT003,"SRS4800508	Enteritidis	PDT000504643.1	2019-05-21 17:50:41	Chile	fecal swab horse	mdsA=COMPLETE,mdsB=COMPLETE	antigen_formula=47:b:1,5,serotype=II 47:b:1,5	PRJNA186035	0	None
Salmonella enterica	CFSAN070098	CFSAN070098,"DR33,"SRS4800518	Typhimurium	PDT000504653.1	2019-05-21 17:50:43	Chile	fecal swab horse	aadA2=COMPLETE,blaCARB-2=COMPLETE,floR=COMPLETE,mdsA=COMPLETE,mdsB=COMPLETE,sul1=COMPLETE,sul1=PARTIAL_END_OF_CONTIG,tet(G)=COMPLETE	antigen_formula=4:i:1,2,serotype=Typhimurium	PRJNA186035	1	SPI-6
Salmonella enterica	CFSAN070100	CFSAN070100,"RT008,"SRS4800566	Infantis	PDT000504673.1	2019-05-21 17:50:47	Chile	fecal swab horse	mdsA=COMPLETE,mdsB=COMPLETE	antigen_formula=7:r:1,5,serotype=Infantis	PRJNA186035	1	SPI-6
Salmonella enterica	CFSAN070101	CFSAN070101,"DR38,"SRS4800523	Enteritidis	PDT000504658.1	2019-05-21 17:50:45	Chile	fecal swab horse	mdsA=COMPLETE,mdsB=COMPLETE	antigen_formula=2:g,m:-,serotype=Enteritidis	PRJNA186035	0	None
Salmonella enterica	CFSAN070102	CFSAN070102,"DR31,"SRS4800533	Heidelberg	PDT000504668.1	2019-05-21 17:50:46	Chile	fecal swab horse	fosA7=COMPLETE,mdsA=COMPLETE,mdsB=COMPLETE	antigen_formula=4:r:1,2,serotype=Heidelberg	PRJNA186035	1	SPI-6
Salmonella enterica	CFSAN070108	CFSAN070108,"DR34,"SRS4800513	Heidelberg	PDT000504648.1	2019-05-21 17:50:42	Chile	fecal swab horse	fosA7=COMPLETE,mdsA=COMPLETE,mdsB=COMPLETE	antigen_formula=4:r:1,2,serotype=Heidelberg	PRJNA186035	1	SPI-6
Salmonella enterica	CFSAN070109	CFSAN070109,"DR36,"SRS4800479	Infantis	PDT000504639.1	2019-05-21 15:53:04	Chile	fecal swab horse	mdsA=COMPLETE,mdsB=COMPLETE	antigen_formula=7:r:1,5,serotype=Infantis	PRJNA186035	1	SPI-6
Salmonella enterica	CFSAN070110	CFSAN070110,"DR37,"SRS4800512	Heidelberg	PDT000504647.1	2019-05-21 17:50:42	Chile	fecal swab horse	fosA7=COMPLETE,mdsA=COMPLETE,mdsB=COMPLETE	antigen_formula=4:r:1,2,serotype=Heidelberg	PRJNA186035	1	SPI-6
Salmonella enterica	CFSAN070112	CFSAN070112,"DR33,"SRS4800514	Heidelberg	PDT000504649.1	2019-05-21 17:50:42	Chile	fecal swab horse	fosA7=COMPLETE,mdsA=COMPLETE,mdsB=COMPLETE	antigen_formula=-:-:-,serotype=I -:-:-	PRJNA186035	1	SPI-6
Salmonella enterica	CFSAN070114	CFSAN070114,"RT001,"SRS4800567	II 47:b:1,5	PDT000504674.1	2019-05-21 17:50:48	Chile	fecal swab horse	mdsA=COMPLETE,mdsB=COMPLETE	antigen_formula=47:b:1,5,serotype=II 47:b:1,5	PRJNA186035	1	SPI-6
Salmonella enterica	CFSAN070115	CFSAN070115,"DR35,"SRS4800519	Heidelberg	PDT000504654.1	2019-05-21 17:50:44	Chile	fecal swab horse	fosA7=COMPLETE,mdsA=COMPLETE,mdsB=COMPLETE	antigen_formula=-:-:-,serotype=I -:-:-	PRJNA186035	1	SPI-6
Salmonella enterica	CFSAN070116	CFSAN070116,"RT028,"SRS4800529	Typhimurium	PDT000504664.1	2019-05-21 17:50:46	Chile	fecal swab horse	mdsA=COMPLETE,mdsB=COMPLETE	antigen_formula=4:i:1,2,serotype=Typhimurium	PRJNA186035	1	SPI-6
Salmonella enterica	CFSAN070117	CFSAN070117,"P7-6,"SRS4800537	Heidelberg	PDT000504672.1	2019-05-21 17:50:47	Chile	water	fosA7=COMPLETE,mdsA=COMPLETE,mdsB=COMPLETE	antigen_formula=4:r:1,2,serotype=Heidelberg	PRJNA186035	1	SPI-6
Salmonella enterica	CFSAN070118	16,"CFSAN070118,"SRS4800535	Typhimurium	PDT000504670.1	2019-05-21 17:50:47	Chile	fecal swab horse	aadA2=COMPLETE,blaCARB-2=COMPLETE,floR=COMPLETE,mdsA=COMPLETE,mdsB=COMPLETE,sul1=COMPLETE,sul1=PARTIAL_END_OF_CONTIG,tet(G)=COMPLETE	antigen_formula=4:i:1,2,serotype=Typhimurium	PRJNA186035	1	SPI-6
Salmonella enterica	CFSAN070119	53,"CFSAN070119,"SRS4800536	Corvallis	PDT000504671.1	2019-05-21 17:50:47	Chile	water	mdsA=COMPLETE,mdsB=COMPLETE,qnrS1=COMPLETE	antigen_formula=8:z4,z23:-,serotype=Corvallis	PRJNA186035	1	SPI-6
Salmonella enterica	CFSAN070120	CFSAN070120,"DP006,"SRS4800522	Singapore	PDT000504657.1	2019-05-21 17:50:44	Chile	fecal swab horse	mdsA=COMPLETE,mdsB=COMPLETE	antigen_formula=11:k:e,n,x,serotype=II 11:k:e,n,x	PRJNA186035	1	SPI-6
Salmonella enterica	CFSAN070121	CFSAN070121,"DP002,"SRS4800524	Enteritidis	PDT000504659.1	2019-05-21 17:50:45	Chile	fecal swab horse	mdsA=COMPLETE,mdsB=COMPLETE	antigen_formula=2:g,m:-,serotype=Enteritidis	PRJNA186035	0	None
Salmonella enterica	CFSAN070122	CFSAN070122,"DP003,"SRS4800507	Enteritidis	PDT000504642.1	2019-05-21 15:53:04	Chile	fecal swab horse	mdsA=COMPLETE,mdsB=COMPLETE	antigen_formula=9:g,m:-,serotype=Enteritidis	PRJNA186035	0	None
Salmonella enterica	CFSAN070131	C5,"CFSAN070131,"SRS4800531	Derby	PDT000504666.1	2019-05-21 17:50:46	Chile	environmental swab	aadA2=COMPLETE,fosA7.3=COMPLETE,mdsA=COMPLETE,mdsB=COMPLETE,sul1=COMPLETE,tet(A)=COMPLETE	antigen_formula=4:f,g:-,serotype=Derby	PRJNA186035	1	SPI-6
Salmonella enterica	CFSAN070133	C7,"CFSAN070133,"SRS4800534	Derby	PDT000504669.1	2019-05-21 17:50:47	Chile	environmental swab	aadA2=COMPLETE,fosA7.3=COMPLETE,mdsA=COMPLETE,mdsB=COMPLETE,sul1=COMPLETE,tet(A)=COMPLETE	antigen_formula=4:f,g:-,serotype=Derby	PRJNA186035	1	SPI-6
Salmonella enterica	CFSAN070141	CFSAN070141,"DR25,"SRS4800520	Typhimurium	PDT000504655.1	2019-05-21 17:50:44	Chile	fecal swab horse	mdsA=COMPLETE,mdsB=COMPLETE,tet(B)=COMPLETE	antigen_formula=4:i:1,2,serotype=Typhimurium	PRJNA186035	1	SPI-6
Salmonella enterica	CFSAN070142	CFSAN070142,"DR28,"SRS4800517	Enteritidis	PDT000504652.1	2019-05-21 17:50:43	Chile	fecal swab horse	mdsA=COMPLETE,mdsB=COMPLETE	antigen_formula=9:g,m:-,serotype=Enteritidis	PRJNA186035	0	None
Salmonella enterica	ABL 114	ABL 114	Typhi	PDT000399846.1	1986	Chile: Santiago	clinical		antigen_formula=9:d:-,serotype=Typhi	PRJNA451499	0	None
Salmonella enterica	ACE 59	ACE 59	Paratyphi A	PDT000399822.1	1986	Chile: Santiago	clinical		antigen_formula=-:a:1,5,serotype=I -:a:1,5	PRJNA451499	1	SPI-6
Salmonella enterica	AFA 115	AFA 115	Paratyphi A	PDT000399821.1	1986	Chile: Santiago	clinical		antigen_formula=2:a:1,5,serotype=Paratyphi A	PRJNA451499	1	SPI-6
Salmonella enterica	ATP 4104	ATP 4104	Paratyphi A	PDT000399820.1	1986	Chile: Santiago	clinical		antigen_formula=2:a:1,5,serotype=Paratyphi A	PRJNA451499	1	SPI-6
Salmonella enterica	BAL 4481	BAL 4481	Paratyphi A	PDT000399819.1	1986	Chile: Santiago	clinical		antigen_formula=2:a:1,5,serotype=Paratyphi A	PRJNA451499	1	SPI-6
Salmonella enterica	Burnett_PUCV37	Burnett_PUCV37,"CFSAN104766,"SRS6939869	Infantis	PDT000781273.1	2020-07-03 01:17:21	Chile	chicken meat	aac(3)-IVa=COMPLETE,aadA1=COMPLETE,aph(3')-Ia=COMPLETE,aph(4)-Ia=COMPLETE,blaCTX-M-65=COMPLETE,dfrA14=COMPLETE,floR=COMPLETE,fosA3=COMPLETE,gyrA_D87Y=POINT,mdsA=COMPLETE,mdsB=COMPLETE,sul1=COMPLETE,tet(A)=COMPLETE	antigen_formula=7:r:1,5,serotype=Infantis	PRJNA298359	1	SPI-6
Salmonella enterica	Burnett-PUCV1	Burnett-PUCV1,"CFSAN104730,"SRS6179254	Enteritidis	PDT000688594.1	2020-02-25 16:13:56	Chile	chicken meat	mdsA=COMPLETE,mdsB=COMPLETE	antigen_formula=9:g,m:-,serotype=Enteritidis	PRJNA298359	0	None
Salmonella enterica	Burnett-PUCV2	Burnett-PUCV2,"CFSAN104731,"SRS6179714	Heidelberg	PDT000688642.1	2020-02-25 16:14:20	Chile	chicken meat	blaCMY-2=COMPLETE,fosA7=COMPLETE,gyrA_S83F=POINT,mdsA=COMPLETE,mdsB=COMPLETE,sul2=COMPLETE,tet(A)=COMPLETE	antigen_formula=4:r:1,2,serotype=Heidelberg	PRJNA298359	1	SPI-6
Salmonella enterica	Burnett-PUCV3	Burnett-PUCV3,"CFSAN104732,"SRS6201052	Thompson	PDT000689951.1	2020-02-25 19:15:58	Chile	chicken meat	aph(3')-Ia=COMPLETE,gyrA_S83F=POINT,mdsA=COMPLETE,mdsB=COMPLETE	antigen_formula=7:k:1,5,serotype=Thompson	PRJNA298359	1	SPI-6
Salmonella enterica	Burnett-PUCV4	Burnett-PUCV4,"CFSAN104733,"SRS6179715	Agona	PDT000688636.1	2020-02-25 16:14:17	Chile	chicken meat	aadA22=COMPLETE,fosA7.2=COMPLETE,lnu(G)=COMPLETE,mdsA=COMPLETE,mdsB=COMPLETE,sul1=COMPLETE,tet(B)=COMPLETE	antigen_formula=4:f,g,s:-,serotype=Agona	PRJNA298359	1	SPI-19
Salmonella enterica	Burnett-PUCV5	Burnett-PUCV5,"CFSAN104734,"SRS6179706	Agona	PDT000688633.1	2020-02-25 16:14:16	Chile	chicken meat	aadA22=COMPLETE,fosA7.2=COMPLETE,lnu(G)=COMPLETE,mdsA=COMPLETE,mdsB=COMPLETE,sul1=COMPLETE,tet(B)=COMPLETE	antigen_formula=4:f,g,s:-,serotype=Agona	PRJNA298359	1	SPI-19
Salmonella enterica	Burnett-PUCV6	Burnett-PUCV6,"CFSAN104735,"SRS6179711	Agona	PDT000688639.1	2020-02-25 16:14:19	Chile	chicken meat	aadA22=COMPLETE,fosA7.2=COMPLETE,lnu(G)=COMPLETE,mdsA=COMPLETE,mdsB=COMPLETE,sul1=COMPLETE,tet(B)=COMPLETE	antigen_formula=4:f,g,s:-,serotype=Agona	PRJNA298359	0	None
Salmonella enterica	Burnett-PUCV7	Burnett-PUCV7,"CFSAN104736,"SRS6179717	Agona	PDT000688644.1	2020-02-25 16:14:22	Chile	chicken meat	aadA22=COMPLETE,fosA7.2=COMPLETE,lnu(G)=COMPLETE,mdsA=COMPLETE,mdsB=COMPLETE,sul1=COMPLETE,tet(B)=COMPLETE	antigen_formula=4:f,g,s:-,serotype=Agona	PRJNA298359	1	SPI-19
Salmonella enterica	Burnett-PUCV8	Burnett-PUCV8,"CFSAN104737,"SRS6215864	Agona	PDT000690610.1	2020-02-25 19:19:01	Chile	chicken meat	aadA22=COMPLETE,fosA7.2=COMPLETE,lnu(G)=COMPLETE,mdsA=COMPLETE,mdsB=COMPLETE,sul1=COMPLETE,tet(B)=COMPLETE	antigen_formula=4:f,g,s:-,serotype=Agona	PRJNA298359	1	SPI-19
Salmonella enterica	Burnett-PUCV9	Burnett-PUCV9,"CFSAN104738,"SRS6201054	Agona	PDT000689953.1	2020-02-25 19:15:58	Chile	chicken meat	aadA22=COMPLETE,fosA7.2=COMPLETE,lnu(G)=COMPLETE,mdsA=COMPLETE,mdsB=COMPLETE,sul1=COMPLETE,tet(B)=COMPLETE	antigen_formula=4:f,g,s:-,serotype=Agona	PRJNA298359	1	SPI-19
Salmonella enterica	Burnett-PUCV10	Burnett-PUCV10,"CFSAN104739,"SRS6201066	Enteritidis	PDT000689965.1	2020-02-25 19:16:02	Chile	chicken meat	mdsA=COMPLETE,mdsB=COMPLETE	antigen_formula=9:g,m:-,serotype=Enteritidis	PRJNA298359	0	None
Salmonella enterica	Burnett-PUCV11	Burnett-PUCV11,"CFSAN104740,"SRS6201057	Infantis	PDT000689957.1	2020-02-25 19:15:59	Chile	chicken meat	aac(3)-IVa=COMPLETE,aadA1=COMPLETE,aph(4)-Ia=COMPLETE,blaCTX-M-65=COMPLETE,dfrA14=COMPLETE,gyrA_D87Y=POINT,mdsA=COMPLETE,mdsB=COMPLETE,sul1=COMPLETE,tet(A)=COMPLETE	antigen_formula=7:r:1,5,serotype=Infantis	PRJNA298359	1	SPI-6
Salmonella enterica	Burnett-PUCV12	Burnett-PUCV12,"CFSAN104741,"SRS6201059	Infantis	PDT000689955.1	2020-02-25 19:15:59	Chile	chicken meat	aac(3)-IVa=COMPLETE,aadA1=COMPLETE,aph(4)-Ia=COMPLETE,blaCTX-M-65=COMPLETE,dfrA14=COMPLETE,gyrA_D87Y=POINT,mdsA=COMPLETE,mdsB=COMPLETE,sul1=COMPLETE,tet(A)=COMPLETE	antigen_formula=7:r:1,5,serotype=Infantis	PRJNA298359	1	SPI-6
Salmonella enterica	Burnett-PUCV13	Burnett-PUCV13,"CFSAN104742,"SRS6215573	Typhimurium	PDT000690541.1	2020-02-25 19:18:42	Chile	hot dog	mdsA=COMPLETE,mdsB=COMPLETE	antigen_formula=4:i:1,2,serotype=Typhimurium	PRJNA298359	1	SPI-6
Salmonella enterica	Burnett-PUCV14	Burnett-PUCV14,"CFSAN104743,"SRS6215572	Minnesota	PDT000690540.1	2020-02-25 19:18:42	Chile	chicken meat	aadA1=COMPLETE,aph(3')-Ia=COMPLETE,blaCMY-2=COMPLETE,mdsA=COMPLETE,mdsB=COMPLETE,qnrB19=COMPLETE,sul2=COMPLETE,tet(A)=COMPLETE	antigen_formula=21:b:e,n,x,serotype=Minnesota	PRJNA298359	1	SPI-6
Salmonella enterica	Burnett-PUCV16	Burnett-PUCV16,"CFSAN104745,"SRS6313593	Heidelberg	PDT000708769.1	2020-03-12 21:15:10	Chile	chicken meat	blaCMY-2=COMPLETE,fosA7=COMPLETE,gyrA_S83F=POINT,mdsA=COMPLETE,mdsB=COMPLETE,sul2=COMPLETE,tet(A)=COMPLETE	antigen_formula=4:r:1,2,serotype=Heidelberg	PRJNA298359	1	SPI-6
Salmonella enterica	Burnett-PUCV21	Burnett-PUCV21,"CFSAN104750,"SRS6313612	Typhimurium	PDT000708783.1	2020-03-12 21:15:16	Chile	chicken meat	mdsA=COMPLETE,mdsB=COMPLETE	antigen_formula=4:i:1,2,serotype=Typhimurium	PRJNA298359	1	SPI-6
Salmonella enterica	Burnett-PUCV22	Burnett-PUCV22,"CFSAN104751,"SRS6313478	Heidelberg	PDT000708764.1	2020-03-12 20:14:32	Chile	chicken meat	blaCMY-2=COMPLETE,fosA7=COMPLETE,gyrA_S83F=POINT,mdsA=COMPLETE,mdsB=COMPLETE,sul2=COMPLETE,tet(A)=COMPLETE	antigen_formula=4:r:1,2,serotype=Heidelberg	PRJNA298359	1	SPI-6
Salmonella enterica	Burnett-PUCV23	Burnett-PUCV23,"CFSAN104752,"SRS6313611	Heidelberg	PDT000708782.1	2020-03-12 21:15:16	Chile	chicken meat	blaCMY-2=COMPLETE,blaCMY=COMPLETE,fosA7=COMPLETE,gyrA_S83F=POINT,mdsA=COMPLETE,mdsB=COMPLETE,sul2=COMPLETE,tet(A)=COMPLETE	antigen_formula=4:r:1,2,serotype=- 4:r:1,2	PRJNA298359	1	SPI-6
Salmonella enterica	Burnett-PUCV24	Burnett-PUCV24,"CFSAN104753,"SRS6313624	Heidelberg	PDT000708790.1	2020-03-12 22:13:11	Chile	chicken meat	blaCMY-2=COMPLETE,fosA7=COMPLETE,gyrA_S83F=POINT,mdsA=COMPLETE,mdsB=COMPLETE,sul2=COMPLETE,tet(A)=COMPLETE	antigen_formula=4:r:1,2,serotype=- 4:r:1,2	PRJNA298359	1	SPI-6
Salmonella enterica	Burnett-PUCV25	Burnett-PUCV25,"CFSAN104754,"SRS6313479	Minnesota	PDT000708765.1	2020-03-12 20:14:33	Chile	chicken meat	aadA1=COMPLETE,aph(3')-Ia=COMPLETE,blaCMY-2=COMPLETE,mdsA=COMPLETE,mdsB=COMPLETE,qnrB19=COMPLETE,sul2=COMPLETE,tet(A)=COMPLETE	antigen_formula=21:b:e,n,x,serotype=Minnesota	PRJNA298359	1	SPI-6
Salmonella enterica	Burnett-PUCV26	Burnett-PUCV26,"CFSAN104755,"SRS6313662	Minnesota	PDT000708798.1	2020-03-12 22:13:14	Chile	chicken meat	aadA1=COMPLETE,aph(3')-Ia=COMPLETE,blaCMY-2=COMPLETE,blaCTX-M-55=COMPLETE,blaTEM=PARTIAL,blaTEM=PARTIAL_END_OF_CONTIG,mdsA=COMPLETE,mdsB=COMPLETE,qnrB19=COMPLETE,sul2=COMPLETE,tet(A)=COMPLETE	antigen_formula=21:b:e,n,x,serotype=Minnesota	PRJNA298359	1	SPI-6
Salmonella enterica	Burnett-PUCV27	Burnett-PUCV27,"CFSAN104756,"SRS6313618	Heidelberg	PDT000708789.1	2020-03-12 21:15:18	Chile	chicken meat	blaCMY-2=COMPLETE,fosA7=COMPLETE,gyrA_S83F=POINT,mdsA=COMPLETE,mdsB=COMPLETE,sul2=COMPLETE,tet(A)=COMPLETE	antigen_formula=4:r:1,2,serotype=Heidelberg	PRJNA298359	1	SPI-6
Salmonella enterica	Burnett_PUCV28	Burnett_PUCV28,"CFSAN104757,"SRS7249419	Heidelberg	PDT000819584.1	2020-08-23 23:14:55	Chile	chicken meat	blaCMY-2=COMPLETE,fosA7=COMPLETE,gyrA_S83F=POINT,mdsA=COMPLETE,mdsB=COMPLETE,sul2=COMPLETE,tet(A)=COMPLETE	antigen_formula=-:-:-,serotype=I -:-:-	PRJNA298359	1	SPI-6
Salmonella enterica	Burnett-PUCV29	Burnett-PUCV29,"CFSAN104758,"SRS6313598	Heidelberg	PDT000708774.1	2020-03-12 21:15:13	Chile	chicken meat	blaCMY-2=COMPLETE,fosA7=COMPLETE,gyrA_S83F=POINT,mdsA=COMPLETE,mdsB=COMPLETE,sul2=COMPLETE,tet(A)=COMPLETE	antigen_formula=4:r:1,2,serotype=Heidelberg	PRJNA298359	1	SPI-6
Salmonella enterica	Burnett-PUCV30	Burnett-PUCV30,"CFSAN104759,"SRS6313608	Infantis	PDT000708779.1	2020-03-12 21:15:15	Chile	chicken meat	aac(3)-IVa=COMPLETE,aadA1=COMPLETE,aph(4)-Ia=COMPLETE,blaCTX-M-65=COMPLETE,dfrA14=COMPLETE,floR=COMPLETE,gyrA_D87Y=POINT,mdsA=COMPLETE,mdsB=COMPLETE,sul1=COMPLETE,tet(A)=COMPLETE	antigen_formula=7:r:1,5,serotype=Infantis	PRJNA298359	1	SPI-6
Salmonella enterica	Burnett-PUCV31	Burnett-PUCV31,"CFSAN104760,"SRS6313599	Infantis	PDT000708775.1	2020-03-12 21:15:13	Chile	chicken meat	aac(3)-IVa=COMPLETE,aadA1=COMPLETE,aph(3')-Ia=COMPLETE,aph(4)-Ia=COMPLETE,blaCTX-M-65=COMPLETE,blaCTX-M=COMPLETE,dfrA14=COMPLETE,floR=COMPLETE,fosA3=COMPLETE,gyrA_D87Y=POINT,mdsA=COMPLETE,mdsB=COMPLETE,sul1=COMPLETE,tet(A)=COMPLETE	antigen_formula=7:r:1,5,serotype=Infantis	PRJNA298359	1	SPI-6
Salmonella enterica	Burnett-PUCV32	Burnett-PUCV32,"CFSAN104761,"SRS6313617	Infantis	PDT000708788.1	2020-03-12 21:15:18	Chile	chicken meat	aac(3)-IVa=COMPLETE,aadA1=COMPLETE,aph(3')-Ia=COMPLETE,aph(4)-Ia=COMPLETE,blaCTX-M-65=COMPLETE,dfrA14=COMPLETE,floR=COMPLETE,gyrA_D87Y=POINT,mdsA=COMPLETE,mdsB=COMPLETE,sul1=COMPLETE,tet(A)=COMPLETE	antigen_formula=7:r:1,5,serotype=Infantis	PRJNA298359	1	SPI-6
Salmonella enterica	Burnett_PUCV33	Burnett_PUCV33,"CFSAN104762,"SRS6939897	Infantis	PDT000781301.1	2020-07-03 01:17:30	Chile	chicken meat	aac(3)-IVa=COMPLETE,aadA1=COMPLETE,aph(3')-Ia=COMPLETE,aph(4)-Ia=COMPLETE,blaCTX-M-65=COMPLETE,dfrA14=COMPLETE,floR=COMPLETE,gyrA_D87Y=POINT,mdsA=COMPLETE,mdsB=COMPLETE,sul1=COMPLETE,tet(A)=COMPLETE	antigen_formula=7:r:1,5,serotype=Infantis	PRJNA298359	1	SPI-6
Salmonella enterica	Burnett_PUCV34	Burnett_PUCV34,"CFSAN104763,"SRS6939892	Infantis	PDT000781297.1	2020-07-03 01:17:28	Chile	chicken meat	aac(3)-IVa=COMPLETE,aadA1=COMPLETE,aph(3')-Ia=COMPLETE,aph(4)-Ia=COMPLETE,dfrA14=COMPLETE,floR=COMPLETE,fosA3=COMPLETE,gyrA_D87Y=POINT,mdsA=COMPLETE,mdsB=COMPLETE,sul1=COMPLETE,tet(A)=COMPLETE	antigen_formula=7:r:1,5,serotype=Infantis	PRJNA298359	1	SPI-6
Salmonella enterica	Burnett_PUCV35	Burnett_PUCV35,"CFSAN104764,"SRS6939856	Infantis	PDT000781264.1	2020-07-03 01:17:17	Chile	chicken meat	aac(3)-IVa=COMPLETE,aadA1=COMPLETE,aph(4)-Ia=COMPLETE,blaCTX-M-65=COMPLETE,dfrA14=COMPLETE,floR=COMPLETE,fosA3=COMPLETE,gyrA_D87Y=POINT,mdsA=COMPLETE,mdsB=COMPLETE,sul1=COMPLETE,tet(A)=COMPLETE	antigen_formula=7:r:1,5,serotype=Infantis	PRJNA298359	1	SPI-6
Salmonella enterica	Burnett_PUCV36	Burnett_PUCV36,"CFSAN104765,"SRS6939858	Infantis	PDT000781266.1	2020-07-03 01:17:18	Chile	chicken meat	aac(3)-IVa=COMPLETE,aadA1=COMPLETE,aph(3')-Ia=COMPLETE,aph(4)-Ia=COMPLETE,blaCTX-M-65=COMPLETE,dfrA14=COMPLETE,floR=COMPLETE,gyrA_D87Y=POINT,mdsA=COMPLETE,mdsB=COMPLETE,sul1=COMPLETE,tet(A)=COMPLETE	antigen_formula=7:r:1,5,serotype=Infantis	PRJNA298359	1	SPI-6
Salmonella enterica	Burnett_PUCV38	Burnett_PUCV38,"CFSAN104767,"SRS6939866	Infantis	PDT000781270.1	2020-07-03 01:17:19	Chile	chicken meat	aac(3)-IVa=COMPLETE,aadA1=COMPLETE,aph(4)-Ia=COMPLETE,floR=COMPLETE,gyrA_D87Y=POINT,mdsA=COMPLETE,mdsB=COMPLETE,sul1=COMPLETE,tet(A)=COMPLETE	antigen_formula=7:r:1,5,serotype=Infantis	PRJNA298359	1	SPI-6
Salmonella enterica	Burnett_PUCV39	Burnett_PUCV39,"CFSAN104768,"SRS6939852	Infantis	PDT000781260.1	2020-07-03 01:17:16	Chile	chicken meat	aac(3)-IVa=COMPLETE,aadA1=COMPLETE,aph(4)-Ia=COMPLETE,floR=COMPLETE,gyrA_D87Y=POINT,mdsA=COMPLETE,mdsB=COMPLETE,sul1=COMPLETE,tet(A)=COMPLETE	antigen_formula=7:r:1,5,serotype=Infantis	PRJNA298359	1	SPI-6
Salmonella enterica	Burnett_PUCV40	Burnett_PUCV40,"CFSAN104782,"SRS7249381	Agona	PDT000819569.1	2020-08-23 22:16:55	Chile	chicken meat	aac(3)-IVa=COMPLETE,aadA1=COMPLETE,aph(3')-Ia=COMPLETE,aph(4)-Ia=COMPLETE,blaCTX-M-65=COMPLETE,dfrA14=COMPLETE,floR=COMPLETE,fosA3=COMPLETE,gyrA_D87Y=POINT,mdsA=COMPLETE,mdsB=COMPLETE,sul1=COMPLETE,tet(A)=COMPLETE	antigen_formula=-:-:-,serotype=I -:-:-	PRJNA298359	1	SPI-6
Salmonella enterica	Burnett_PUCV41	Burnett_PUCV41,"CFSAN104781,"SRS7249417	Infantis	PDT000819582.1	2020-08-23 23:14:55	Chile	chicken meat	aac(3)-IVa=COMPLETE,aadA1=COMPLETE,aph(4)-Ia=COMPLETE,dfrA14=COMPLETE,floR=COMPLETE,gyrA_D87Y=POINT,mdsA=COMPLETE,mdsB=COMPLETE,sul1=COMPLETE,tet(A)=COMPLETE	antigen_formula=-:-:-,serotype=I -:-:-	PRJNA298359	1	SPI-6
Salmonella enterica	Burnett_PUCV42	Burnett_PUCV42,"CFSAN104780,"SRS7249385	Infantis	PDT000819573.1	2020-08-23 22:16:56	Chile	chicken meat	aac(3)-IVa=COMPLETE,aadA1=COMPLETE,aph(4)-Ia=COMPLETE,floR=COMPLETE,fosA3=COMPLETE,gyrA_D87Y=POINT,mdsA=COMPLETE,mdsB=COMPLETE,sul1=COMPLETE,tet(A)=COMPLETE	antigen_formula=-:r:1,5,serotype=I -:r:1,5	PRJNA298359	1	SPI-6
Salmonella enterica	Burnett_PUCV44	Burnett_PUCV44,"CFSAN104779,"SRS7249382	Infantis	PDT000819570.1	2020-08-23 22:16:55	Chile	chicken meat	aac(3)-IVa=COMPLETE,aadA1=COMPLETE,aph(3')-Ia=COMPLETE,aph(4)-Ia=COMPLETE,dfrA14=COMPLETE,floR=COMPLETE,gyrA_D87Y=POINT,mdsA=COMPLETE,mdsB=COMPLETE,sul1=COMPLETE,tet(A)=COMPLETE	antigen_formula=7:r:1,5,serotype=Infantis	PRJNA298359	1	SPI-6
Salmonella enterica	Burnett_PUCV45	Burnett_PUCV45,"CFSAN104778,"SRS7249384	Infantis	PDT000819572.1	2020-08-23 22:16:56	Chile	chicken meat	aac(3)-IVa=COMPLETE,aadA1=COMPLETE,aph(3')-Ia=COMPLETE,aph(4)-Ia=COMPLETE,blaCTX-M-65=COMPLETE,dfrA14=COMPLETE,floR=COMPLETE,gyrA_D87Y=POINT,mdsA=COMPLETE,mdsB=COMPLETE,sul1=COMPLETE,tet(A)=COMPLETE	antigen_formula=-:-:-,serotype=I -:-:-	PRJNA298359	1	SPI-6
Salmonella enterica	Burnett_PUCV46	Burnett_PUCV46,"CFSAN104777,"SRS7249386	Infantis	PDT000819574.1	2020-08-23 22:16:56	Chile	chicken meat	aac(3)-IVa=COMPLETE,aadA12=COMPLETE,aadA1=COMPLETE,aadA1=PARTIAL_END_OF_CONTIG,aph(3')-Ia=COMPLETE,aph(4)-Ia=COMPLETE,blaCTX-M-65=COMPLETE,blaTEM-1=COMPLETE,floR=COMPLETE,gyrA_D87Y=POINT,lnu(A)=COMPLETE,mdsA=COMPLETE,mdsB=COMPLETE,sul1=COMPLETE,tet(A)=COMPLETE	antigen_formula=-:-:-,serotype=I -:-:-	PRJNA298359	1	SPI-6
Salmonella enterica	Burnett_PUCV47	Burnett_PUCV47,"CFSAN104776,"SRS7249405	Infantis	PDT000819581.1	2020-08-23 22:16:59	Chile	chicken meat	aac(3)-IVa=COMPLETE,aadA1=COMPLETE,aph(3')-Ia=COMPLETE,aph(4)-Ia=COMPLETE,blaCTX-M-65=COMPLETE,dfrA14=COMPLETE,floR=COMPLETE,gyrA_D87Y=POINT,mdsA=COMPLETE,mdsB=COMPLETE,sul1=COMPLETE,tet(A)=COMPLETE	antigen_formula=7:r:1,5,serotype=Infantis	PRJNA298359	1	SPI-6
Salmonella enterica	Burnett_PUCV48	Burnett_PUCV48,"CFSAN104775,"SRS7249387	Infantis	PDT000819575.1	2020-08-23 22:16:56	Chile	chicken meat	aadA1=COMPLETE,fosA3=COMPLETE,gyrA_D87Y=POINT,mdsA=COMPLETE,mdsB=COMPLETE,sul1=COMPLETE,tet(A)=COMPLETE	antigen_formula=7:r:1,5,serotype=Infantis	PRJNA298359	1	SPI-6
Salmonella enterica	Burnett_PUCV49	Burnett_PUCV49,"CFSAN104774,"SRS7249391	Infantis	PDT000819579.1	2020-08-23 22:16:58	Chile	chicken meat	aac(3)-IVa=COMPLETE,aadA1=COMPLETE,aph(4)-Ia=COMPLETE,blaCTX-M-65=COMPLETE,floR=COMPLETE,gyrA_D87Y=POINT,mdsA=COMPLETE,mdsB=COMPLETE,sul1=COMPLETE,tet(A)=COMPLETE	antigen_formula=-:-:-,serotype=I -:-:-	PRJNA298359	1	SPI-6
Salmonella enterica	Burnett_PUCV50	Burnett_PUCV50,"CFSAN104773,"SRS7249420	Infantis	PDT000819585.1	2020-08-23 23:14:55	Chile	chicken meat	aac(3)-IVa=COMPLETE,aadA1=COMPLETE,aph(3')-Ia=COMPLETE,aph(4)-Ia=COMPLETE,blaCTX-M-65=COMPLETE,dfrA14=COMPLETE,floR=COMPLETE,fosA3=COMPLETE,gyrA_D87Y=POINT,mdsA=COMPLETE,mdsB=COMPLETE,mdsB=PARTIAL_END_OF_CONTIG,sul1=COMPLETE,tet(A)=COMPLETE	antigen_formula=7:r:1,5,serotype=Infantis	PRJNA298359	1	SPI-6
Salmonella enterica	Burnett_PUCV51	Burnett_PUCV51,"CFSAN104772,"SRS7249418	Infantis	PDT000819583.1	2020-08-23 23:14:55	Chile	chicken meat	aac(3)-IVa=COMPLETE,aadA1=COMPLETE,aph(4)-Ia=COMPLETE,floR=COMPLETE,gyrA_D87Y=POINT,mdsA=COMPLETE,mdsB=COMPLETE,sul1=COMPLETE,tet(A)=COMPLETE	antigen_formula=7:r:1,5,serotype=Infantis	PRJNA298359	1	SPI-6
Salmonella enterica	Burnett_PUCV52	Burnett_PUCV52,"CFSAN104771,"SRS7249390	Infantis	PDT000819578.1	2020-08-23 22:16:57	Chile	chicken meat	aac(3)-IVa=COMPLETE,aadA1=COMPLETE,aph(3')-Ia=COMPLETE,aph(4)-Ia=COMPLETE,blaCTX-M-65=COMPLETE,dfrA14=COMPLETE,floR=COMPLETE,gyrA_D87Y=POINT,mdsA=COMPLETE,mdsB=COMPLETE,sul1=COMPLETE,tet(A)=COMPLETE	antigen_formula=7:r:1,5,serotype=Infantis	PRJNA298359	1	SPI-6
Salmonella enterica	Burnett_PUCV53	Burnett_PUCV53,"CFSAN104770,"SRS7249388	Infantis	PDT000819576.1	2020-08-23 22:16:57	Chile	chicken meat	aac(3)-IVa=COMPLETE,aadA1=COMPLETE,aph(4)-Ia=COMPLETE,dfrA14=COMPLETE,floR=COMPLETE,gyrA_D87Y=POINT,mdsA=COMPLETE,mdsB=COMPLETE,sul1=COMPLETE,tet(A)=COMPLETE	antigen_formula=7:r:1,5,serotype=Infantis	PRJNA298359	1	SPI-6
Salmonella enterica	Burnett_PUCV54	Burnett_PUCV54,"CFSAN104769,"SRS7249383	Infantis	PDT000819571.1	2020-08-23 22:16:55	Chile	chicken meat	aph(3'')-Ib=PARTIAL,aph(6)-Id=COMPLETE,blaTEM-1=COMPLETE,dfrA14=COMPLETE,fosA7.2=COMPLETE,mdsA=COMPLETE,mdsB=COMPLETE,sul2=COMPLETE,tet(A)=COMPLETE	antigen_formula=4:f,g,s:-,serotype=Agona	PRJNA298359	1	SPI-6
Salmonella enterica	Burnett-UABPS001	Burnett-UABPS001,"CFSAN104820,"SRS7537744	Typhimurium	PDT000863488.2	2020-10-26 21:26:17	Chile	environmental swab horse hospital	mdsA=COMPLETE,mdsB=COMPLETE	antigen_formula=4:i:1,2,serotype=Typhimurium	PRJNA298359	1	SPI-6
Salmonella enterica	Burnett-UABPS004	Burnett-UABPS004,"CFSAN104821,"SRS7537579	Typhimurium	PDT000863466.2	2020-10-26 21:26:15	Chile	environmental swab horse hospital	mdsA=COMPLETE,mdsB=COMPLETE	antigen_formula=4:i:1,2,serotype=Typhimurium	PRJNA298359	1	SPI-6
Salmonella enterica	Burnett-UABPS008	Burnett-UABPS008,"CFSAN104822,"SRS7537743	Typhimurium	PDT000863487.2	2020-10-26 21:26:16	Chile	environmental swab horse hospital	mdsA=COMPLETE,mdsB=COMPLETE	antigen_formula=4:i:1,2,serotype=Typhimurium	PRJNA298359	1	SPI-6
Salmonella enterica	Burnett-UABPS015	Burnett-UABPS015,"CFSAN104823,"SRS7537568	Typhimurium	PDT000863455.2	2020-10-26 21:26:14	Chile	environmental swab horse hospital	mdsA=COMPLETE,mdsB=COMPLETE	antigen_formula=4:i:1,2,serotype=Typhimurium	PRJNA298359	1	SPI-6
Salmonella enterica	Burnett-UABPS023	Burnett-UABPS023,"CFSAN104824,"SRS7537571	Typhimurium	PDT000863458.2	2020-10-26 21:26:15	Chile	environmental swab horse hospital	mdsA=COMPLETE,mdsB=MISTRANSLATION	antigen_formula=4:i:1,2,serotype=Typhimurium	PRJNA298359	1	SPI-6
Salmonella enterica	Burnett-UABPS031	Burnett-UABPS031,"CFSAN104825,"SRS7537584	Typhimurium	PDT000863471.2	2020-10-26 21:26:16	Chile	environmental swab horse hospital	mdsA=COMPLETE,mdsB=COMPLETE	antigen_formula=4:i:1,2,serotype=Typhimurium	PRJNA298359	1	SPI-6
Salmonella enterica	Burnett-UABPS039	Burnett-UABPS039,"CFSAN104826,"SRS7537582	Typhimurium	PDT000863469.1	2020-10-19 23:28:33	Chile	environmental swab horse hospital	mdsA=COMPLETE,mdsB=COMPLETE	antigen_formula=4:i:1,2,serotype=Typhimurium	PRJNA298359	1	SPI-6
Salmonella enterica	Burnett-UABPS047	Burnett-UABPS047,"CFSAN104827,"SRS7537577	Typhimurium	PDT000863464.1	2020-10-19 23:28:32	Chile	environmental swab horse hospital	mdsA=COMPLETE,mdsB=COMPLETE	antigen_formula=4:i:1,2,serotype=Typhimurium	PRJNA298359	0	SPI-6
Salmonella enterica	Burnett-UAB-RT028	Burnett-UAB-RT028,"CFSAN104814,"SRS7537870	Typhimurium	PDT000863505.1	2020-10-19 23:28:44	Chile	environmental swab aquatic wild bird	mdsA=COMPLETE,mdsB=COMPLETE	antigen_formula=4:i:1,2,serotype=Typhimurium	PRJNA298359	1	SPI-6
Salmonella enterica	Burnett-UAB-RT029	Burnett-UAB-RT029,"CFSAN104815,"SRS7590676	Braenderup	PDT000868687.1	2020-10-27 00:25:30	Chile	environmental swab aquatic wild bird	mdsA=COMPLETE,mdsB=COMPLETE	antigen_formula=7:e,h:e,n,z15,serotype=Braenderup	PRJNA298359	1	SPI-6
Salmonella enterica	Burnett-UAB-RT030	Burnett-UAB-RT030,"CFSAN104816,"SRS7537772	Typhimurium	PDT000863492.1	2020-10-19 23:28:40	Chile	environmental swab aquatic wild bird	mdsA=COMPLETE,mdsB=COMPLETE	antigen_formula=4:i:1,2,serotype=Typhimurium	PRJNA298359	1	SPI-6
Salmonella enterica	Burnett-UAB-RT031	Burnett-UAB-RT031,"CFSAN104817,"SRS7537583	Poona	PDT000863470.1	2020-10-19 23:28:34	Chile	environmental swab aquatic wild bird	mdsA=COMPLETE,mdsB=COMPLETE	antigen_formula=13:z:1,6,serotype=Poona	PRJNA298359	1	SPI-6
Salmonella enterica	Burnett-UAB-RT032	Burnett-UAB-RT032,"CFSAN104818,"SRS7537776	Enteritidis	PDT000863496.1	2020-10-19 23:28:41	Chile	environmental swab aquatic wild bird	mdsA=COMPLETE,mdsB=COMPLETE	antigen_formula=9:g,m:-,serotype=Enteritidis	PRJNA298359	0	None
Salmonella enterica	Burnett-UAB-RT033	Burnett-UAB-RT033,"CFSAN104819,"SRS7537738	Panama	PDT000863482.1	2020-10-19 23:28:37	Chile	environmental swab aquatic wild bird	mdsA=COMPLETE,mdsB=COMPLETE	antigen_formula=9:l,v:1,5,serotype=Panama	PRJNA298359	1	SPI-6
Salmonella enterica	CBS 152	CBS 152,"CBS:152	Typhi	PDT000399834.1	2018-10-26 15:37:52	Chile: Santiago	clinical		antigen_formula=9:d:-,serotype=Typhi	PRJNA451499	1	SPI-6
Salmonella enterica	CDR398A	CDR398A	Infantis	PDT000331396.1	2018-06-12 15:59:47	Chile:Chillan	cloacal swab	aac(3)-IVa=COMPLETE,aadA1=COMPLETE,aph(3')-Ia=COMPLETE,aph(4)-Ia=COMPLETE,blaCTX-M-65=COMPLETE,dfrA14=COMPLETE,floR=COMPLETE,gyrA_D87Y=POINT,mdsA=COMPLETE,mdsB=COMPLETE,sul1=COMPLETE,tet(A)=COMPLETE	antigen_formula=7:r:1,5,serotype=Infantis	PRJNA474529	1	SPI-6
Salmonella enterica	CLA-30-4	CFSAN097904,"CLA-30-4,"SRS5614866	Typhimurium	PDT000624500.1	2019-11-07 16:31:55	Chile	river water	aph(3'')-Ib=COMPLETE,aph(6)-Id=COMPLETE,blaTEM-1=COMPLETE,dfrA8=COMPLETE,mdsA=COMPLETE,mdsB=COMPLETE,sul2=COMPLETE,tet(A)=COMPLETE	antigen_formula=4:i:1,2,serotype=Typhimurium	PRJNA560080	1	SPI-6
Salmonella enterica	CLA-6-1	CFSAN097893,"CLA-6-1,"SRS5614823	Typhimurium	PDT000624457.1	2019-11-07 16:31:42	Chile	river water	mdsA=COMPLETE,mdsB=MISTRANSLATION	antigen_formula=4:i:1,2,serotype=Typhimurium	PRJNA560080	1	SPI-6
Salmonella enterica	CLA-6-2	CFSAN098536,"CLA-6-2,"SRS5939236	Typhimurium	PDT000654333.1	2020-01-03 17:28:31	Chile	river water	mdsA=COMPLETE,mdsB=MISTRANSLATION	antigen_formula=4:i:1,2,serotype=Typhimurium	PRJNA560080	1	SPI-6
Salmonella enterica	CLA-6-3	CFSAN098596,"CLA-6-3,"SRS6108829	Typhimurium	PDT000678469.1	2020-02-06 02:14:48	Chile	river water	mdsA=COMPLETE,mdsB=MISTRANSLATION	antigen_formula=4:i:1,2,serotype=Typhimurium	PRJNA560080	1	SPI-6
Salmonella enterica	CLA-6-5	CFSAN097894,"CLA-6-5,"SRS5614832	Typhimurium	PDT000624466.1	2019-11-07 16:31:45	Chile	river water	mdsA=COMPLETE,mdsB=MISTRANSLATION	antigen_formula=4:i:1,2,serotype=Typhimurium	PRJNA560080	0	None
Salmonella enterica	CLA-6-6	CFSAN098597,"CLA-6-6,"SRS6108851	Typhimurium	PDT000678487.1	2020-02-06 02:14:52	Chile	river water	mdsA=COMPLETE,mdsB=MISTRANSLATION	antigen_formula=4:i:1,2,serotype=Typhimurium	PRJNA560080	1	SPI-6
Salmonella enterica	CLA-6-7	CFSAN098537,"CLA-6-7,"SRS5938839	Typhimurium	PDT000654313.1	2020-01-03 17:28:26	Chile	river water	mdsA=COMPLETE,mdsB=MISTRANSLATION	antigen_formula=4:i:1,2,serotype=Typhimurium	PRJNA560080	1	SPI-6
Salmonella enterica	CLA-6-8	CFSAN098746,"CLA-6-8,"SRS6108832	Typhimurium	PDT000678472.1	2020-02-06 02:14:48	Chile	river water	mdsA=COMPLETE,mdsB=MISTRANSLATION	antigen_formula=4:i:1,2,serotype=Typhimurium	PRJNA560080	1	SPI-6
Salmonella enterica	CLA-9-1	CFSAN097895,"CLA-9-1,"SRS5614824	IIIb 61:i:z	PDT000624458.1	2019-11-07 16:31:43	Chile	canal water		antigen_formula=61:i:z,serotype=IIIb 61:i:z	PRJNA560080	0	None
Salmonella enterica	CLA-9-2	CFSAN098538,"CLA-9-2,"SRS5964675	IIIb 61:i:z	PDT000656744.1	2020-01-09 07:26:10	Chile	canal water		antigen_formula=61:i:z,serotype=IIIb 61:i:z	PRJNA560080	2	SPI-20 / SPI-21
Salmonella enterica	CLA-9-3	CFSAN098598,"CLA-9-3,"SRS6108854	IIIb 61:i:z	PDT000678490.1	2020-02-06 02:14:53	Chile	canal water		antigen_formula=61:i:z,serotype=IIIb 61:i:z	PRJNA560080	2	SPI-20 / SPI-21
Salmonella enterica	CLA-10-1	CFSAN097897,"CLA-10-1,"SRS5614820	IIIb 61:i:z	PDT000624454.1	2019-11-07 16:31:41	Chile	canal water		antigen_formula=61:i:z,serotype=IIIb 61:i:z	PRJNA560080	2	SPI-20 / SPI-21
Salmonella enterica	CLA-10-2	CFSAN098540,"CLA-10-2,"SRS5942709	IIIb 61:i:z	PDT000654692.1	2020-01-04 02:28:21	Chile	canal water		antigen_formula=61:i:z,serotype=IIIb 61:i:z	PRJNA560080	2	SPI-20 / SPI-21
Salmonella enterica	CLA-10-3	CFSAN098600,"CLA-10-3,"SRS6108863	IIIb 61:i:z	PDT000678498.1	2020-02-06 02:14:56	Chile	canal water		antigen_formula=61:i:z,serotype=IIIb 61:i:z	PRJNA560080	2	SPI-20 / SPI-21
Salmonella enterica	CLA-21-1	CFSAN097898,"CLA-21-1,"SRS5614812	Typhimurium	PDT000624446.1	2019-11-07 16:31:39	Chile	canal water	mdsA=COMPLETE,mdsB=MISTRANSLATION	antigen_formula=4:i:1,2,serotype=Typhimurium	PRJNA560080	1	SPI-6
Salmonella enterica	CLA-21-2	CFSAN098541,"CLA-21-2,"SRS5938886	Typhimurium	PDT000654318.1	2020-01-03 17:28:28	Chile	canal water	mdsA=COMPLETE,mdsB=MISTRANSLATION	antigen_formula=4:i:1,2,serotype=Typhimurium	PRJNA560080	1	SPI-6
Salmonella enterica	CLA-21-3	CFSAN098601,"CLA-21-3,"SRS6108858	Typhimurium	PDT000678251.1	2020-02-06 00:10:40	Chile	canal water	mdsA=COMPLETE,mdsB=MISTRANSLATION	antigen_formula=4:i:1,2,serotype=Typhimurium	PRJNA560080	1	SPI-6
Salmonella enterica	CLA-21-5	CFSAN097899,"CLA-21-5,"SRS5614825	Typhimurium	PDT000624459.1	2019-11-07 16:31:43	Chile	canal water	mdsA=COMPLETE,mdsB=MISTRANSLATION	antigen_formula=4:i:1,2,serotype=Typhimurium	PRJNA560080	1	SPI-6
Salmonella enterica	CLA-21-6	CFSAN098602,"CLA-21-6,"SRS6108849	Typhimurium	PDT000678485.1	2020-02-06 02:14:52	Chile	canal water	mdsA=COMPLETE,mdsB=MISTRANSLATION	antigen_formula=4:i:1,2,serotype=Typhimurium	PRJNA560080	1	SPI-6
Salmonella enterica	CLA-21-7	CFSAN098542,"CLA-21-7,"SRS5938885	Typhimurium	PDT000654317.1	2020-01-03 17:28:27	Chile	canal water	mdsA=COMPLETE,mdsB=COMPLETE	antigen_formula=4:i:1,2,serotype=Typhimurium	PRJNA560080	1	SPI-6
Salmonella enterica	CLA-23-1	CFSAN097900,"CLA-23-1,"SRS5614815	Typhimurium	PDT000624449.1	2019-11-07 16:31:40	Chile	creek water	mdsA=COMPLETE,mdsB=MISTRANSLATION	antigen_formula=4:i:1,2,serotype=Typhimurium	PRJNA560080	1	SPI-6
Salmonella enterica	CLA-23-2	CFSAN098603,"CLA-23-2,"SRS6108884	Typhimurium	PDT000678518.1	2020-02-06 02:15:01	Chile	creek water	mdsA=COMPLETE,mdsB=MISTRANSLATION	antigen_formula=4:i:1,2,serotype=Typhimurium	PRJNA560080	1	SPI-6
Salmonella enterica	CLA-23-4	CFSAN097901,"CLA-23-4,"SRS5614811	Typhimurium	PDT000624445.1	2019-11-07 16:31:39	Chile	creek water	mdsA=COMPLETE,mdsB=MISTRANSLATION	antigen_formula=4:i:1,2,serotype=Typhimurium	PRJNA560080	1	SPI-6
Salmonella enterica	CLA-23-5	CFSAN098604,"CLA-23-5,"SRS6108866	Typhimurium	PDT000678500.1	2020-02-06 02:14:56	Chile	creek water	mdsA=COMPLETE,mdsB=MISTRANSLATION	antigen_formula=4:i:1,2,serotype=Typhimurium	PRJNA560080	1	SPI-6
Salmonella enterica	CLA-23-6	CFSAN098543,"CLA-23-6,"SRS5938792	Typhimurium	PDT000654276.1	2020-01-03 17:28:17	Chile	creek water	mdsA=COMPLETE,mdsB=COMPLETE	antigen_formula=4:i:1,2,serotype=Typhimurium	PRJNA560080	1	SPI-6
Salmonella enterica	CLA-23-8	CFSAN100510,"CLA-23-8,"SRS6066290	Typhimurium	PDT000671126.1	2020-01-27 14:13:41	Chile	creek water	mdsA=COMPLETE,mdsB=COMPLETE	antigen_formula=4:i:1,2,serotype=Typhimurium	PRJNA560080	1	SPI-6
Salmonella enterica	CLA-23-10	CFSAN098544,"CLA-23-10,"SRS5938789	Typhimurium	PDT000654273.1	2020-01-03 17:28:16	Chile	creek water	mdsA=COMPLETE,mdsB=COMPLETE	antigen_formula=4:i:1,2,serotype=Typhimurium	PRJNA560080	1	SPI-6
Salmonella enterica	CLA-24-1	CFSAN098545,"CLA-24-1,"SRS5938884	Typhimurium	PDT000654316.1	2020-01-03 17:28:27	Chile	creek water	mdsA=COMPLETE,mdsB=MISTRANSLATION	antigen_formula=4:i:1,2,serotype=Typhimurium	PRJNA560080	1	SPI-6
Salmonella enterica	CLA-24-2	CFSAN098605,"CLA-24-2,"SRS6108886	Typhimurium	PDT000678519.1	2020-02-06 02:15:01	Chile	creek water	mdsA=COMPLETE,mdsB=MISTRANSLATION	antigen_formula=4:i:1,2,serotype=Typhimurium	PRJNA560080	1	SPI-6
Salmonella enterica	CLA-24-4	CFSAN097902,"CLA-24-4,"SRS5614882	Typhimurium	PDT000624516.1	2019-11-07 16:31:59	Chile	creek water	mdsA=COMPLETE,mdsB=MISTRANSLATION	antigen_formula=4:i:1,2,serotype=Typhimurium	PRJNA560080	1	SPI-6
Salmonella enterica	CLA-24-5	CFSAN098606,"CLA-24-5,"SRS6108893	Typhimurium	PDT000678526.1	2020-02-06 02:15:04	Chile	creek water	mdsA=COMPLETE,mdsB=MISTRANSLATION	antigen_formula=4:i:1,2,serotype=Typhimurium	PRJNA560080	1	SPI-6
Salmonella enterica	CLA-24-7	CFSAN100511,"CLA-24-7,"SRS6108139	Typhimurium	PDT000678292.1	2020-02-06 02:13:57	Chile	creek water	mdsA=COMPLETE,mdsB=COMPLETE	antigen_formula=4:i:1,2,serotype=Typhimurium	PRJNA560080	1	SPI-6
Salmonella enterica	CLA-30-1	CFSAN097903,"CLA-30-1,"SRS5614878	Typhimurium	PDT000624512.1	2019-11-07 16:31:58	Chile	river water	aph(3'')-Ib=COMPLETE,aph(6)-Id=COMPLETE,blaTEM-1=COMPLETE,dfrA8=COMPLETE,mdsA=COMPLETE,mdsB=COMPLETE,sul2=COMPLETE,tet(A)=COMPLETE	antigen_formula=4:i:1,2,serotype=Typhimurium	PRJNA560080	1	SPI-6
Salmonella enterica	CLA-30-2	CFSAN098546,"CLA-30-2,"SRS5938882	Typhimurium	PDT000654314.1	2020-01-03 17:28:27	Chile	river water	aph(3'')-Ib=COMPLETE,aph(6)-Id=COMPLETE,blaTEM-1=COMPLETE,dfrA8=COMPLETE,mdsA=COMPLETE,mdsB=COMPLETE,sul2=COMPLETE,tet(A)=COMPLETE	antigen_formula=4:i:1,2,serotype=Typhimurium	PRJNA560080	1	SPI-6
Salmonella enterica	CLA-30-3	CFSAN098607,"CLA-30-3,"SRS6108879	Enteritidis	PDT000678513.1	2020-02-06 02:14:59	Chile	river water	mdsA=COMPLETE,mdsB=COMPLETE	antigen_formula=9:g,m:-,serotype=Enteritidis	PRJNA560080	0	None
Salmonella enterica	CLA-30-5	CFSAN098547,"CLA-30-5,"SRS5938827	Enteritidis	PDT000654310.1	2020-01-03 17:28:25	Chile	river water	mdsA=COMPLETE,mdsB=COMPLETE	antigen_formula=9:g,m:-,serotype=Enteritidis	PRJNA560080	0	None
Salmonella enterica	CLA-30-6	CFSAN098608,"CLA-30-6,"SRS6108896	Typhimurium	PDT000678530.1	2020-02-06 02:15:05	Chile	river water	aph(3'')-Ib=COMPLETE,aph(6)-Id=COMPLETE,blaTEM-1=COMPLETE,dfrA8=COMPLETE,mdsA=COMPLETE,mdsB=COMPLETE,sul2=COMPLETE,tet(A)=COMPLETE	antigen_formula=4:i:1,2,serotype=Typhimurium	PRJNA560080	1	SPI-6
Salmonella enterica	CLA-44-3	CFSAN097913,"CLA-44-3,"SRS5614827	I 4,[5],12:i:-	PDT000624461.1	2019-11-07 16:31:43	Chile	canal water	mdsA=COMPLETE,mdsB=COMPLETE	antigen_formula=4:i:-,serotype=I 4,[5],12:i:-	PRJNA560080	1	SPI-6
Salmonella enterica	CLA-44-8	CFSAN098616,"CLA-44-8,"SRS6108910	I 4,[5],12:i:-	PDT000678543.1	2020-02-06 02:15:12	Chile	canal water	mdsA=COMPLETE,mdsB=COMPLETE	antigen_formula=4:i:-,serotype=I 4,[5],12:i:-	PRJNA560080	1	SPI-6
Salmonella enterica	CLA-44-10	CFSAN100515,"CLA-44-10,"SRS6108247	I 4,[5],12:i:-	PDT000678300.1	2020-02-06 02:13:59	Chile	canal water	mdsA=COMPLETE,mdsB=COMPLETE	antigen_formula=4:i:-,serotype=I 4,[5],12:i:-	PRJNA560080	1	SPI-6
Salmonella enterica	CLA-44-12	CFSAN098555,"CLA-44-12,"SRS5939367	I 4,[5],12:i:-	PDT000654338.1	2020-01-03 17:28:32	Chile	canal water	mdsA=COMPLETE,mdsB=COMPLETE	antigen_formula=4:i:-,serotype=I 4,[5],12:i:-	PRJNA560080	1	SPI-6
Salmonella enterica	CLA-53-1	CFSAN097914,"CLA-53-1,"SRS5614819	Paratyphi B	PDT000624453.1	2019-11-07 16:31:41	Chile	creek water	mdsA=COMPLETE,mdsB=COMPLETE	antigen_formula=4:b:1,2,serotype=Paratyphi B	PRJNA560080	1	SPI-6
Salmonella enterica	CLA-53-3	CFSAN098556,"CLA-53-3,"SRS5939769	Paratyphi B	PDT000654589.1	2020-01-03 18:29:32	Chile	creek water	mdsA=COMPLETE,mdsB=COMPLETE	antigen_formula=4:b:1,2,serotype=Paratyphi B	PRJNA560080	1	SPI-6
Salmonella enterica	CLA-53-4	CFSAN098557,"CLA-53-4,"SRS5939594	Paratyphi B	PDT000654579.1	2020-01-03 18:29:29	Chile	creek water	mdsA=COMPLETE,mdsB=COMPLETE	antigen_formula=4:b:1,2,serotype=Paratyphi B	PRJNA560080	1	SPI-6
Salmonella enterica	CLA-53-5	CFSAN098617,"CLA-53-5,"SRS6108911	Paratyphi B	PDT000678545.1	2020-02-06 02:15:13	Chile	creek water	mdsA=COMPLETE,mdsB=COMPLETE	antigen_formula=4:b:1,2,serotype=Paratyphi B	PRJNA560080	1	SPI-6
Salmonella enterica	CLA-53-11	CFSAN097915,"CLA-53-11,"SRS5614831	Enteritidis	PDT000624465.1	2019-11-07 16:31:44	Chile	creek water	mdsA=COMPLETE,mdsB=COMPLETE	antigen_formula=9:g,m:-,serotype=Enteritidis	PRJNA560080	0	None
Salmonella enterica	CLA-55-2	CFSAN098558,"CLA-55-2,"SRS5939593	Dublin	PDT000654578.1	2020-01-03 18:29:28	Chile	creek water	mdsA=COMPLETE,mdsB=COMPLETE	antigen_formula=9:g,p:-,serotype=Dublin	PRJNA560080	2	SPI-6 / SPI-19
Salmonella enterica	CLA-55-5	CFSAN097916,"CLA-55-5,"SRS5614826	Dublin	PDT000624460.1	2019-11-07 16:31:43	Chile	creek water	mdsA=COMPLETE,mdsB=COMPLETE	antigen_formula=9:g,p:-,serotype=Dublin	PRJNA560080	2	SPI-6 / SPI-19
Salmonella enterica	CLA-60-6	CFSAN098559,"CLA-60-6,"SRS5939618	Typhimurium	PDT000654582.1	2020-01-03 18:29:29	Chile	river water	mdsA=COMPLETE,mdsB=COMPLETE,tet(A)=COMPLETE	antigen_formula=4:i:1,2,serotype=Typhimurium	PRJNA560080	1	SPI-6
Salmonella enterica	CLA-60-10	CFSAN098560,"CLA-60-10,"SRS5635564	Typhimurium	PDT000627006.2	2020-01-03 18:29:33	Chile	river water	mdsA=COMPLETE,mdsB=COMPLETE,tet(A)=COMPLETE	antigen_formula=4:i:1,2,serotype=Typhimurium	PRJNA560080	1	SPI-6
Salmonella enterica	CLA-76-1	CFSAN098567,"CLA-76-1,"SRS5635562	Paratyphi B	PDT000627004.2	2020-01-03 17:28:33	Chile	river water	gyrA_D87G=POINT,gyrA_S83F=POINT,mdsA=COMPLETE,mdsB=COMPLETE	antigen_formula=4:b:1,2,serotype=Paratyphi B	PRJNA560080	1	SPI-6
Salmonella enterica	CLA-76-2	CFSAN098625,"CLA-76-2,"SRS6108839	Paratyphi B	PDT000678477.1	2020-02-06 02:14:50	Chile	river water	gyrA_D87G=POINT,gyrA_S83F=POINT,mdsA=COMPLETE,mdsB=COMPLETE	antigen_formula=4:b:1,2,serotype=Paratyphi B	PRJNA560080	1	SPI-6
Salmonella enterica	CLA-76-4	CFSAN097925,"CLA-76-4,"SRS5614852	Paratyphi B	PDT000624486.1	2019-11-07 16:31:51	Chile	river water	gyrA_D87G=POINT,gyrA_S83F=POINT,mdsA=COMPLETE,mdsB=COMPLETE	antigen_formula=4:b:1,2,serotype=Paratyphi B	PRJNA560080	1	SPI-6
Salmonella enterica	CLA-76-5	CFSAN098568,"CLA-76-5,"SRS5635563	Paratyphi B	PDT000627005.2	2020-01-03 17:28:34	Chile	river water	gyrA_D87G=POINT,gyrA_S83F=POINT,mdsA=COMPLETE,mdsB=COMPLETE	antigen_formula=4:b:1,2,serotype=Paratyphi B	PRJNA560080	1	SPI-6
Salmonella enterica	CLA-76-8	CFSAN100520,"CLA-76-8,"SRS6108392	Paratyphi B	PDT000678364.1	2020-02-06 02:14:19	Chile	river water	gyrA_D87G=POINT,gyrA_S83F=POINT,mdsA=COMPLETE,mdsB=COMPLETE	antigen_formula=4:b:1,2,serotype=Paratyphi B	PRJNA560080	1	SPI-6
Salmonella enterica	CLA-76-9	CFSAN100521,"CLA-76-9,"SRS6108438	Paratyphi B	PDT000678366.1	2020-02-06 02:14:20	Chile	river water	gyrA_D87G=POINT,gyrA_S83F=POINT,mdsA=COMPLETE,mdsB=COMPLETE	antigen_formula=4:b:1,2,serotype=Paratyphi B	PRJNA560080	1	SPI-6
Salmonella enterica	CLA-76-10	CFSAN097926,"CLA-76-10,"SRS5614846	Paratyphi B	PDT000624480.1	2019-11-07 16:31:49	Chile	river water	gyrA_D87G=POINT,gyrA_S83F=POINT,mdsA=COMPLETE,mdsB=COMPLETE	antigen_formula=4:b:1,2,serotype=Paratyphi B	PRJNA560080	1	SPI-6
Salmonella enterica	CLA-77-1	CFSAN097927,"CLA-77-1,"SRS5614844	I 4,[5],12:i:-	PDT000624478.1	2019-11-07 16:31:48	Chile	river water	mdsA=COMPLETE,mdsB=COMPLETE	antigen_formula=4:i:-,serotype=I 4,[5],12:i:-	PRJNA560080	1	SPI-6
Salmonella enterica	CLA-77-4	CFSAN098569,"CLA-77-4,"SRS5636539	I 4,[5],12:i:-	PDT000627113.2	2020-01-03 17:28:36	Chile	river water	mdsA=COMPLETE,mdsB=COMPLETE	antigen_formula=4:i:-,serotype=I 4,[5],12:i:-	PRJNA560080	1	SPI-6
Salmonella enterica	CLA-77-5	CFSAN098628,"CLA-77-5,"SRS6108824	I 4,[5],12:i:-	PDT000678465.1	2020-02-06 02:14:47	Chile	river water	mdsA=COMPLETE,mdsB=COMPLETE	antigen_formula=4:i:-,serotype=I 4,[5],12:i:-	PRJNA560080	1	SPI-6
Salmonella enterica	CLA-77-10	CFSAN098570,"CLA-77-10,"SRS5636541	I 4,[5],12:i:-	PDT000627115.2	2020-01-03 17:28:36	Chile	river water	mdsA=COMPLETE,mdsB=COMPLETE	antigen_formula=4:i:-,serotype=I 4,[5],12:i:-	PRJNA560080	1	SPI-6
Salmonella enterica	CLA-77-11	CFSAN100197,"CLA-77-11,"SRS6108862	I 4,[5],12:i:-	PDT000678497.1	2020-02-06 02:14:55	Chile	river water	mdsA=COMPLETE,mdsB=COMPLETE	antigen_formula=4:i:-,serotype=I 4,[5],12:i:-	PRJNA560080	1	SPI-6
Salmonella enterica	CLA-77-16	CFSAN097928,"CLA-77-16,"SRS5614875	I 4,[5],12:i:-	PDT000624509.1	2019-11-07 16:31:57	Chile	river water	mdsA=COMPLETE,mdsB=COMPLETE	antigen_formula=4:i:-,serotype=I 4,[5],12:i:-	PRJNA560080	1	SPI-6
Salmonella enterica	CLA-77-17	CFSAN100198,"CLA-77-17,"SRS6108857	I 4,[5],12:i:-	PDT000678493.1	2020-02-06 02:14:54	Chile	river water	mdsA=COMPLETE,mdsB=COMPLETE	antigen_formula=4:i:-,serotype=I 4,[5],12:i:-	PRJNA560080	1	SPI-6
Salmonella enterica	CLA-83-1	CFSAN097929,"CLA-83-1,"SRS5614879	Typhimurium	PDT000624513.1	2019-11-07 16:31:59	Chile	creek water	mdsA=COMPLETE,mdsB=COMPLETE	antigen_formula=4:i:1,2,serotype=Typhimurium	PRJNA560080	1	SPI-6
Salmonella enterica	CLA-83-2	CFSAN098629,"CLA-83-2,"SRS6108822	Typhimurium	PDT000678463.1	2020-02-06 02:14:46	Chile	creek water	mdsA=COMPLETE,mdsB=COMPLETE	antigen_formula=4:i:1,2,serotype=Typhimurium	PRJNA560080	1	SPI-6
Salmonella enterica	CLA-83-3	CFSAN100199,"CLA-83-3,"SRS6108864	Typhimurium	PDT000678499.1	2020-02-06 02:14:56	Chile	creek water	mdsA=COMPLETE,mdsB=COMPLETE	antigen_formula=4:i:1,2,serotype=Typhimurium	PRJNA560080	1	SPI-6
Salmonella enterica	CLA-83-4	CFSAN098571,"CLA-83-4,"SRS5635763	Typhimurium	PDT000627036.2	2020-01-09 07:26:13	Chile	creek water	mdsA=COMPLETE,mdsB=COMPLETE	antigen_formula=4:i:1,2,serotype=Typhimurium	PRJNA560080	1	SPI-6
Salmonella enterica	CLA-83-5	CFSAN098630,"CLA-83-5,"SRS6108827	Typhimurium	PDT000678467.1	2020-02-06 02:14:47	Chile	creek water	mdsA=COMPLETE,mdsB=COMPLETE	antigen_formula=4:i:1,2,serotype=Typhimurium	PRJNA560080	1	SPI-6
Salmonella enterica	CLA-83-6	CFSAN100200,"CLA-83-6,"SRS6108877	Typhimurium	PDT000678512.1	2020-02-06 02:14:59	Chile	creek water	mdsA=COMPLETE,mdsB=COMPLETE	antigen_formula=4:i:1,2,serotype=Typhimurium	PRJNA560080	1	SPI-6
Salmonella enterica	CLA-83-7	CFSAN097930,"CLA-83-7,"SRS5614885	Typhimurium	PDT000624519.1	2019-11-07 16:32:01	Chile	creek water	mdsA=COMPLETE,mdsB=COMPLETE	antigen_formula=4:i:1,2,serotype=Typhimurium	PRJNA560080	1	SPI-6
Salmonella enterica	CLA-83-10	CFSAN098572,"CLA-83-10,"SRS5636474	Typhimurium	PDT000627104.2	2020-01-09 03:26:38	Chile	creek water	mdsA=COMPLETE,mdsB=COMPLETE	antigen_formula=4:i:1,2,serotype=Typhimurium	PRJNA560080	1	SPI-6
Salmonella enterica	CLA-83-16	CFSAN100522,"CLA-83-16,"SRS6108391	Typhimurium	PDT000678362.1	2020-02-06 02:14:19	Chile	creek water	mdsA=COMPLETE,mdsB=COMPLETE	antigen_formula=4:i:1,2,serotype=Typhimurium	PRJNA560080	1	SPI-6
Salmonella enterica	CLA-83-17	CFSAN100523,"CLA-83-17,"SRS6108393	Typhimurium	PDT000678363.1	2020-02-06 02:14:19	Chile	creek water	mdsA=COMPLETE,mdsB=COMPLETE	antigen_formula=4:i:1,2,serotype=Typhimurium	PRJNA560080	1	SPI-6
Salmonella enterica	CLA-84-2	CFSAN098631,"CLA-84-2,"SRS6108835	I 4,[5],12:i:-	PDT000678247.1	2020-02-06 00:10:39	Chile	creek water	mdsA=COMPLETE,mdsB=COMPLETE	antigen_formula=4:i:-,serotype=I 4,[5],12:i:-	PRJNA560080	1	SPI-6
Salmonella enterica	CLA-84-6	CFSAN100201,"CLA-84-6,"SRS6108892	I 4,[5],12:i:-	PDT000678527.1	2020-02-06 02:15:04	Chile	creek water	mdsA=COMPLETE,mdsB=COMPLETE	antigen_formula=4:i:-,serotype=I 4,[5],12:i:-	PRJNA560080	1	SPI-6
Salmonella enterica	CLA-84-11	CFSAN100202,"CLA-84-11,"SRS6108868	I 4,[5],12:i:-	PDT000678502.1	2020-02-06 02:14:57	Chile	creek water	mdsA=COMPLETE,mdsB=COMPLETE	antigen_formula=4:i:-,serotype=I 4,[5],12:i:-	PRJNA560080	1	SPI-6
Salmonella enterica	CLA-84-14	CFSAN098573,"CLA-84-14,"SRS5635691	I 4,[5],12:i:-	PDT000627016.2	2020-01-04 02:28:25	Chile	creek water	mdsA=COMPLETE,mdsB=COMPLETE	antigen_formula=4:i:-,serotype=I 4,[5],12:i:-	PRJNA560080	1	SPI-6
Salmonella enterica	CLA-84-15	CFSAN098632,"CLA-84-15,"SRS6108834	I 4,[5],12:i:-	PDT000678474.1	2020-02-06 02:14:49	Chile	creek water	mdsA=COMPLETE,mdsB=COMPLETE	antigen_formula=4:i:-,serotype=I 4,[5],12:i:-	PRJNA560080	1	SPI-6
Salmonella enterica	CLA-90-2	CFSAN097932,"CLA-90-2,"SRS5614839	Enteritidis	PDT000624473.1	2019-11-07 16:31:47	Chile	river water	mdsA=COMPLETE,mdsB=COMPLETE	antigen_formula=9:g,m:-,serotype=Enteritidis	PRJNA560080	0	None
Salmonella enterica	CLA-90-3	CFSAN098574,"CLA-90-3,"SRS5635565	Enteritidis	PDT000627007.2	2020-01-04 02:28:24	Chile	river water	mdsA=COMPLETE,mdsB=COMPLETE	antigen_formula=9:g,m:-,serotype=Enteritidis	PRJNA560080	0	None
Salmonella enterica	CLA-90-4	CFSAN097933,"CLA-90-4,"SRS5614837	Enteritidis	PDT000624471.1	2019-11-07 16:31:46	Chile	river water	mdsA=COMPLETE,mdsB=COMPLETE	antigen_formula=9:g,m:-,serotype=Enteritidis	PRJNA560080	0	None
Salmonella enterica	CLA-113-1	CFSAN097942,"CLA-113-1,"SRS5614856	Paratyphi B	PDT000624490.1	2019-11-07 16:31:52	Chile	creek water	mdsA=COMPLETE,mdsB=COMPLETE	antigen_formula=4:b:1,2,serotype=Paratyphi B	PRJNA560080	1	SPI-6
Salmonella enterica	CLA-113-2	CFSAN098638,"CLA-113-2,"SRS6108830	Paratyphi B	PDT000678471.1	2020-02-06 02:14:48	Chile	creek water	mdsA=COMPLETE,mdsB=COMPLETE	antigen_formula=4:b:1,2,serotype=Paratyphi B	PRJNA560080	1	SPI-6
Salmonella enterica	CLA-113-5	CFSAN098639,"CLA-113-5,"SRS6108828	Paratyphi B	PDT000678468.1	2020-02-06 02:14:47	Chile	creek water	mdsA=COMPLETE,mdsB=COMPLETE	antigen_formula=4:b:1,2,serotype=Paratyphi B	PRJNA560080	1	SPI-6
Salmonella enterica	CLA-113-16	CFSAN097943,"CLA-113-16,"SRS5614858	Paratyphi B	PDT000624492.1	2019-11-07 16:31:52	Chile	creek water	mdsA=COMPLETE,mdsB=COMPLETE	antigen_formula=4:b:1,2,serotype=Paratyphi B	PRJNA560080	1	SPI-6
Salmonella enterica	CLA-120-1	CFSAN097944,"CLA-120-1,"SRS5614859	Enteritidis	PDT000624493.1	2019-11-07 16:31:52	Chile	river water	mdsA=COMPLETE,mdsB=COMPLETE	antigen_formula=9:g,m:-,serotype=Enteritidis	PRJNA560080	0	None
Salmonella enterica	CLA-120-3	CFSAN098640,"CLA-120-3,"SRS6108840	Enteritidis	PDT000678478.1	2020-02-06 02:14:50	Chile	river water	mdsA=COMPLETE,mdsB=COMPLETE	antigen_formula=9:g,m:-,serotype=Enteritidis	PRJNA560080	0	None
Salmonella enterica	CLA-120-4	CFSAN098641,"CLA-120-4,"SRS6108853	Enteritidis	PDT000678489.1	2020-02-06 02:14:53	Chile	river water	mdsA=COMPLETE,mdsB=COMPLETE	antigen_formula=9:g,m:-,serotype=Enteritidis	PRJNA560080	0	None
Salmonella enterica	CLA-120-8	CFSAN100526,"CLA-120-8,"SRS6108388	Enteritidis	PDT000678359.1	2020-02-06 02:14:18	Chile	river water	mdsA=COMPLETE,mdsB=COMPLETE	antigen_formula=9:g,m:-,serotype=Enteritidis	PRJNA560080	0	None
Salmonella enterica	CLA-120-9	CFSAN100527,"CLA-120-9,"SRS6108445	Enteritidis	PDT000678372.1	2020-02-06 02:14:22	Chile	river water	mdsA=COMPLETE,mdsB=COMPLETE	antigen_formula=9:g,m:-,serotype=Enteritidis	PRJNA560080	0	None
Salmonella enterica	CLA-143-2	CFSAN098651,"CLA-143-2,"SRS6108906	Paratyphi B	PDT000678540.1	2020-02-06 02:15:10	Chile	creek water	mdsA=COMPLETE,mdsB=COMPLETE	antigen_formula=4:b:1,2,serotype=Paratyphi B	PRJNA560080	1	SPI-6
Salmonella enterica	CLA-143-5	CFSAN100222,"CLA-143-5,"SRS6108876	Paratyphi B	PDT000678510.1	2020-02-06 02:14:59	Chile	river water	mdsA=COMPLETE,mdsB=COMPLETE		PRJNA560080	1	SPI-6
Salmonella enterica	CLA-143-6	CFSAN100532,"CLA-143-6,"SRS6108446	Paratyphi B	PDT000678374.1	2020-02-06 02:14:23	Chile	river water	mdsA=COMPLETE,mdsB=COMPLETE	antigen_formula=4:b:1,2,serotype=Paratyphi B	PRJNA560080	1	SPI-6
Salmonella enterica	CLA-143-9	CFSAN100533,"CLA-143-9,"SRS6108443	Paratyphi B	PDT000678369.1	2020-02-06 02:14:21	Chile	river water	mdsA=COMPLETE,mdsB=COMPLETE	antigen_formula=4:b:1,2,serotype=Paratyphi B	PRJNA560080	1	SPI-6
Salmonella enterica	CLA-143-11	CFSAN100534,"CLA-143-11,"SRS6108441	Paratyphi B	PDT000678370.1	2020-02-06 02:14:21	Chile	river water	mdsA=COMPLETE,mdsB=COMPLETE	antigen_formula=4:b:1,2,serotype=Paratyphi B	PRJNA560080	1	SPI-6
Salmonella enterica	CLA-143-14	CFSAN100535,"CLA-143-14,"SRS6108447	Paratyphi B	PDT000678373.1	2020-02-06 02:14:22	Chile	river water	mdsA=COMPLETE,mdsB=COMPLETE	antigen_formula=4:b:1,2,serotype=Paratyphi B	PRJNA560080	1	SPI-6
Salmonella enterica	CLA-143-16	CFSAN100536,"CLA-143-16,"SRS6108394	Paratyphi B	PDT000678365.1	2020-02-06 02:14:19	Chile	river water	mdsA=COMPLETE,mdsB=COMPLETE	antigen_formula=4:b:1,2,serotype=Paratyphi B	PRJNA560080	1	SPI-6
Salmonella enterica	CLA-143-18	CFSAN100537,"CLA-143-18,"SRS6108803	Paratyphi B	PDT000678443.1	2020-02-06 02:14:41	Chile	river water	mdsA=COMPLETE,mdsB=COMPLETE	antigen_formula=4:b:1,2,serotype=Paratyphi B	PRJNA560080	1	SPI-6
Salmonella enterica	CLA-149-1	CFSAN100223,"CLA-149-1,"SRS6108875	Enteritidis	PDT000678509.1	2020-02-06 02:14:58	Chile	river water	mdsA=COMPLETE,mdsB=COMPLETE	antigen_formula=9:g,m:-,serotype=Enteritidis	PRJNA560080	0	None
Salmonella enterica	CLA-149-2	CFSAN100224,"CLA-149-2,"SRS6108867	Enteritidis	PDT000678501.1	2020-02-06 02:14:56	Chile	river water	mdsA=COMPLETE,mdsB=COMPLETE	antigen_formula=9:g,m:-,serotype=Enteritidis	PRJNA560080	0	None
Salmonella enterica	CLA-149-4	CFSAN100538,"CLA-149-4,"SRS6108809	Enteritidis	PDT000678449.1	2020-02-06 02:14:42	Chile	river water	mdsA=COMPLETE,mdsB=COMPLETE	antigen_formula=9:g,m:-,serotype=Enteritidis	PRJNA560080	0	None
Salmonella enterica	CLA-149-5	CFSAN100539,"CLA-149-5,"SRS6108810	Enteritidis	PDT000678451.1	2020-02-06 02:14:43	Chile	river water	mdsA=COMPLETE,mdsB=COMPLETE	antigen_formula=9:g,m:-,serotype=Enteritidis	PRJNA560080	0	None
Salmonella enterica	CLA-149-7	CFSAN100540,"CLA-149-7,"SRS6108812	Enteritidis	PDT000678452.1	2020-02-06 02:14:43	Chile	river water	mdsA=COMPLETE,mdsB=COMPLETE	antigen_formula=9:g,m:-,serotype=Enteritidis	PRJNA560080	0	None
Salmonella enterica	CLA-149-8	CFSAN100541,"CLA-149-8,"SRS6108813	Enteritidis	PDT000678454.1	2020-02-06 02:14:44	Chile	river water	mdsA=COMPLETE,mdsB=COMPLETE	antigen_formula=9:g,m:-,serotype=Enteritidis	PRJNA560080	0	None
Salmonella enterica	CLA-149-10	CFSAN100542,"CLA-149-10,"SRS6108717	Enteritidis	PDT000678246.1	2020-02-06 00:10:39	Chile	river water	mdsA=COMPLETE,mdsB=COMPLETE	antigen_formula=9:g,m:-,serotype=Enteritidis	PRJNA560080	0	None
Salmonella enterica	CLA-149-13	CFSAN100543,"CLA-149-13,"SRS6108816	Enteritidis	PDT000678456.1	2020-02-06 02:14:44	Chile	river water	mdsA=COMPLETE,mdsB=COMPLETE	antigen_formula=9:g,m:-,serotype=Enteritidis	PRJNA560080	0	None
Salmonella enterica	CLA-149-15	CFSAN100544,"CLA-149-15,"SRS6108817	Enteritidis	PDT000678457.1	2020-02-06 02:14:44	Chile	river water	mdsA=COMPLETE,mdsB=COMPLETE	antigen_formula=9:g,m:-,serotype=Enteritidis	PRJNA560080	0	None
Salmonella enterica	CLA-149-16	CFSAN100545,"CLA-149-16,"SRS6108811	Enteritidis	PDT000678450.1	2020-02-06 02:14:43	Chile	river water	mdsA=COMPLETE,mdsB=COMPLETE	antigen_formula=9:g,m:-,serotype=Enteritidis	PRJNA560080	0	None
Salmonella enterica	CLA-150-4	CFSAN100546,"CLA-150-4,"SRS6108126	Enteritidis	PDT000678285.1	2020-02-06 02:13:55	Chile	river water	mdsA=COMPLETE,mdsB=COMPLETE	antigen_formula=9:g,m:-,serotype=Enteritidis	PRJNA560080	0	None
Salmonella enterica	CLA-150-5	CFSAN100547,"CLA-150-5,"SRS6108152	Enteritidis	PDT000678294.1	2020-02-06 02:13:57	Chile	river water	mdsA=COMPLETE,mdsB=COMPLETE	antigen_formula=9:g,m:-,serotype=Enteritidis	PRJNA560080	0	None
Salmonella enterica	CLA-150-6	CFSAN100548,"CLA-150-6,"SRS6108249	Enteritidis	PDT000678301.1	2020-02-06 02:14:00	Chile	river water	mdsA=COMPLETE,mdsB=COMPLETE	antigen_formula=9:g,m:-,serotype=Enteritidis	PRJNA560080	0	None
Salmonella enterica	CLA-150-7	CFSAN100549,"CLA-150-7,"SRS6108141	Enteritidis	PDT000678293.1	2020-02-06 02:13:57	Chile	river water	mdsA=COMPLETE,mdsB=COMPLETE	antigen_formula=9:g,m:-,serotype=Enteritidis	PRJNA560080	0	None
Salmonella enterica	CLA-150-9	CFSAN100551,"CLA-150-9,"SRS6108252	Enteritidis	PDT000678304.1	2020-02-06 02:14:01	Chile	river water	mdsA=COMPLETE,mdsB=COMPLETE	antigen_formula=9:g,m:-,serotype=Enteritidis	PRJNA560080	0	None
Salmonella enterica	CLA-174-10	CFSAN103902,"CLA-174-10,"SRS7967008	Typhimurium	PDT000928141.1	2021-01-05 00:19:16	Chile	creek water	mdsA=COMPLETE,mdsB=COMPLETE	antigen_formula=4:i:1,2,serotype=Typhimurium	PRJNA560080	1	SPI-6
Salmonella enterica	CLA-175-1	CFSAN103903,"CLA-175-1,"SRS7967023	Typhimurium	PDT000928135.1	2021-01-05 00:19:14	Chile	creek water	mdsA=COMPLETE,mdsB=COMPLETE	antigen_formula=4:i:1,2,serotype=Typhimurium	PRJNA560080	1	SPI-6
Salmonella enterica	CLA-175-2	CFSAN103904,"CLA-175-2,"SRS7967011	Typhimurium	PDT000928136.1	2021-01-05 00:19:15	Chile	creek water	mdsA=COMPLETE,mdsB=COMPLETE	antigen_formula=4:i:1,2,serotype=Typhimurium	PRJNA560080	1	SPI-6
Salmonella enterica	CLA-175-3	CFSAN103905,"CLA-175-3,"SRS7967007	Typhimurium	PDT000928142.1	2021-01-05 00:19:16	Chile	creek water	mdsA=COMPLETE,mdsB=COMPLETE	antigen_formula=4:i:1,2,serotype=Typhimurium	PRJNA560080	1	SPI-6
Salmonella enterica	CLA-175-4	CFSAN103906,"CLA-175-4,"SRS7967005	Typhimurium	PDT000928144.1	2021-01-05 00:19:16	Chile	creek water	mdsA=COMPLETE,mdsB=COMPLETE	antigen_formula=4:i:1,2,serotype=Typhimurium	PRJNA560080	1	SPI-6
Salmonella enterica	CLA-175-5	CFSAN103907,"CLA-175-5,"SRS7967009	Typhimurium	PDT000928140.1	2021-01-05 00:19:16	Chile	creek water	mdsA=COMPLETE,mdsB=COMPLETE	antigen_formula=4:i:1,2,serotype=Typhimurium	PRJNA560080	1	SPI-6
Salmonella enterica	CLA-175-7	CFSAN103908,"CLA-175-7,"SRS7967006	Typhimurium	PDT000928143.1	2021-01-05 00:19:16	Chile	creek water	mdsA=COMPLETE,mdsB=COMPLETE	antigen_formula=4:i:1,2,serotype=Typhimurium	PRJNA560080	1	SPI-6
Salmonella enterica	CLA-175-8	CFSAN103909,"CLA-175-8,"SRS7967002	Typhimurium	PDT000928137.1	2021-01-05 00:19:15	Chile	creek water	mdsA=COMPLETE,mdsB=COMPLETE	antigen_formula=4:i:1,2,serotype=Typhimurium	PRJNA560080	1	SPI-6
Salmonella enterica	CLA-175-10	CFSAN103910,"CLA-175-10,"SRS7967021	Typhimurium	PDT000928138.1	2021-01-05 00:19:15	Chile	creek water	mdsA=COMPLETE,mdsB=COMPLETE	antigen_formula=4:i:1,2,serotype=Typhimurium	PRJNA560080	1	SPI-6
Salmonella enterica	CLA-175-11	CFSAN103911,"CLA-175-11,"SRS7967010	Typhimurium	PDT000928139.1	2021-01-05 00:19:15	Chile	creek water	mdsA=COMPLETE,mdsB=COMPLETE	antigen_formula=4:i:1,2,serotype=Typhimurium	PRJNA560080	1	SPI-6
Salmonella enterica	CLA-175-12	CFSAN103912,"CLA-175-12,"SRS7967014	Typhimurium	PDT000928151.1	2021-01-05 00:19:18	Chile	creek water	mdsA=COMPLETE,mdsB=COMPLETE	antigen_formula=4:i:1,2,serotype=Typhimurium	PRJNA560080	1	SPI-6
Salmonella enterica	CLA-178-8	CFSAN103913,"CLA-178-8,"SRS7967029	IIb 58:k:z	PDT000928156.1	2021-01-05 00:19:20	Chile	canal water		antigen_formula=58:k:z,serotype=IIIb 58:k:z	PRJNA560080	2	SPI-20 / SPI-21
Salmonella enterica	CLA-178-9	CFSAN103914,"CLA-178-9,"SRS7967013	IIb 58:k:z	PDT000928150.1	2021-01-05 00:19:18	Chile	canal water		antigen_formula=58:k:z,serotype=IIIb 58:k:z	PRJNA560080	2	SPI-20 / SPI-21
Salmonella enterica	CLA-179-1	CFSAN103915,"CLA-179-1,"SRS7967027	Infantis	PDT000928154.1	2021-01-05 00:19:19	Chile	river water	aadA1=COMPLETE,gyrA_D87Y=POINT,mdsA=COMPLETE,mdsB=COMPLETE,sul1=COMPLETE,tet(A)=COMPLETE	antigen_formula=7:r:1,5,serotype=Infantis	PRJNA560080	1	SPI-6
Salmonella enterica	CLA-179-2	CFSAN103916,"CLA-179-2,"SRS7967036	Infantis	PDT000928177.1	2021-01-05 00:19:25	Chile	river water	aadA1=COMPLETE,gyrA_D87Y=POINT,mdsA=COMPLETE,mdsB=COMPLETE,sul1=COMPLETE,tet(A)=COMPLETE	antigen_formula=7:r:1,5,serotype=Infantis	PRJNA560080	1	SPI-6
Salmonella enterica	CLA-179-4	CFSAN103918,"CLA-179-4,"SRS7967017	Infantis	PDT000928161.1	2021-01-05 00:19:21	Chile	river water	aadA1=COMPLETE,gyrA_D87Y=POINT,mdsA=COMPLETE,mdsB=COMPLETE,sul1=COMPLETE,tet(A)=COMPLETE	antigen_formula=7:r:1,5,serotype=Infantis	PRJNA560080	1	SPI-6
Salmonella enterica	CLA-179-5	CFSAN103919,"CLA-179-5,"SRS7967030	Infantis	PDT000928157.1	2021-01-05 00:19:20	Chile	river water	aadA1=COMPLETE,gyrA_D87Y=POINT,mdsA=COMPLETE,mdsB=COMPLETE,sul1=COMPLETE,tet(A)=COMPLETE	antigen_formula=7:r:1,5,serotype=Infantis	PRJNA560080	1	SPI-6
Salmonella enterica	CLA-179-6	CFSAN103920,"CLA-179-6,"SRS7967019	Infantis	PDT000928165.1	2021-01-05 00:19:22	Chile	river water	aadA1=COMPLETE,gyrA_D87Y=POINT,mdsA=COMPLETE,mdsB=COMPLETE,sul1=COMPLETE,tet(A)=COMPLETE	antigen_formula=7:r:1,5,serotype=Infantis	PRJNA560080	1	SPI-6
Salmonella enterica	CLA-179-7	CFSAN103921,"CLA-179-7,"SRS7967028	Infantis	PDT000928155.1	2021-01-05 00:19:19	Chile	river water	aadA1=COMPLETE,gyrA_D87Y=POINT,mdsA=COMPLETE,mdsB=COMPLETE,sul1=COMPLETE,tet(A)=COMPLETE	antigen_formula=7:r:1,5,serotype=Infantis	PRJNA560080	1	SPI-6
Salmonella enterica	CLA-179-8	CFSAN103922,"CLA-179-8,"SRS7967015	Infantis	PDT000928152.1	2021-01-05 00:19:19	Chile	river water	aadA1=COMPLETE,gyrA_D87Y=POINT,mdsA=COMPLETE,mdsB=COMPLETE,sul1=COMPLETE,tet(A)=COMPLETE	antigen_formula=7:r:1,5,serotype=Infantis	PRJNA560080	1	SPI-6
Salmonella enterica	CLA-180-1	CFSAN103923,"CLA-180-1,"SRS7967034	Typhimurium	PDT000928176.1	2021-01-05 00:19:25	Chile	river water	mdsA=COMPLETE,mdsB=COMPLETE	antigen_formula=4:i:1,2,serotype=Typhimurium	PRJNA560080	1	SPI-6
Salmonella enterica	CLA-180-2	CFSAN103924,"CLA-180-2,"SRS7967018	Typhimurium	PDT000928163.1	2021-01-05 00:19:21	Chile	river water	mdsA=COMPLETE,mdsB=COMPLETE	antigen_formula=4:i:1,2,serotype=Typhimurium	PRJNA560080	1	SPI-6
Salmonella enterica	CLA-180-3	CFSAN103925,"CLA-180-3,"SRS7967043	Typhimurium	PDT000928170.1	2021-01-05 00:19:23	Chile	river water	mdsA=COMPLETE,mdsB=COMPLETE	antigen_formula=4:i:1,2,serotype=Typhimurium	PRJNA560080	1	SPI-6
Salmonella enterica	CLA-180-4	CFSAN103926,"CLA-180-4,"SRS7967032	Typhimurium	PDT000928175.1	2021-01-05 00:19:24	Chile	river water	mdsA=COMPLETE,mdsB=COMPLETE	antigen_formula=4:i:1,2,serotype=Typhimurium	PRJNA560080	1	SPI-6
Salmonella enterica	CLA-180-5	CFSAN103927,"CLA-180-5,"SRS7967035	Typhimurium	PDT000928164.1	2021-01-05 00:19:22	Chile	river water	mdsA=COMPLETE,mdsB=COMPLETE	antigen_formula=4:i:1,2,serotype=Typhimurium	PRJNA560080	1	SPI-6
Salmonella enterica	CLA-180-6	CFSAN103928,"CLA-180-6,"SRS7967022	Typhimurium	PDT000928159.1	2021-01-05 00:19:20	Chile	river water	mdsA=COMPLETE,mdsB=COMPLETE	antigen_formula=4:i:1,2,serotype=Typhimurium	PRJNA560080	1	SPI-6
Salmonella enterica	CLA-180-7	CFSAN103929,"CLA-180-7,"SRS7967024	IIIb 50:r:z	PDT000928160.1	2021-01-05 00:19:21	Chile	river water		antigen_formula=50:r:z,serotype=IIIb 50:r:z	PRJNA560080	2	SPI-20 / SPI-21
Salmonella enterica	CLA-180-8	CFSAN103930,"CLA-180-8,"SRS7967031	IIIb 50:r:z	PDT000928158.1	2021-01-05 00:19:20	Chile	river water		antigen_formula=50:r:z,serotype=IIIb 50:r:z	PRJNA560080	2	SPI-20 / SPI-21
Salmonella enterica	CLA-180-9	CFSAN103931,"CLA-180-9,"SRS7967016	Typhimurium	PDT000928153.1	2021-01-05 00:19:19	Chile	river water	mdsA=COMPLETE,mdsB=COMPLETE	antigen_formula=4:i:1,2,serotype=Typhimurium	PRJNA560080	1	SPI-6
Salmonella enterica	CLA-180-10	CFSAN103932,"CLA-180-10,"SRS7967026	Typhimurium	PDT000928149.1	2021-01-05 00:19:18	Chile	river water	mdsA=COMPLETE,mdsB=COMPLETE	antigen_formula=4:i:1,2,serotype=Typhimurium	PRJNA560080	1	SPI-6
Salmonella enterica	CLA-180-11	CFSAN103933,"CLA-180-11,"SRS7967025	Typhimurium	PDT000928148.1	2021-01-05 00:19:18	Chile	river water	mdsA=COMPLETE,mdsB=COMPLETE	antigen_formula=4:i:1,2,serotype=Typhimurium	PRJNA560080	1	SPI-6
Salmonella enterica	CLA-180-12	CFSAN103934,"CLA-180-12,"SRS7967046	Typhimurium	PDT000928173.1	2021-01-05 00:19:24	Chile	river water	mdsA=COMPLETE,mdsB=COMPLETE	antigen_formula=4:i:1,2,serotype=Typhimurium	PRJNA560080	1	SPI-6
Salmonella enterica	CLA-185-1	CFSAN103935,"CLA-185-1,"SRS7967040	IIIb 58:k:z	PDT000928169.1	2021-01-05 00:19:23	Chile	river water		antigen_formula=65:k:z,serotype=IIIb 65:(k):z	PRJNA560080	2	SPI-20 / SPI-21 VgrG island
Salmonella enterica	CLA-185-3	CFSAN103936,"CLA-185-3,"SRS7967044	IIIb 58:k:z	PDT000928171.1	2021-01-05 00:19:23	Chile	river water		antigen_formula=65:k:z,serotype=IIIb 65:(k):z	PRJNA560080	2	SPI-20 / SPI-21 VgrG island
Salmonella enterica	CLA-185-4	CFSAN103937,"CLA-185-4,"SRS7967039	IIIb 58:k:z	PDT000928168.1	2021-01-05 00:19:23	Chile	river water		antigen_formula=58:k:z,serotype=IIIb 58:k:z	PRJNA560080	2	SPI-20 / SPI-21 VgrG island
Salmonella enterica	CLA-190-9	CFSAN103939,"CLA-190-9,"SRS7967033	IIIb 58:k:z	PDT000928162.1	2021-01-05 00:19:21	Chile	canal water		antigen_formula=58:k:z,serotype=IIIb 58:k:z	PRJNA560080	2	SPI-20 / SPI-21 VgrG island
Salmonella enterica	CLA-190-10	CFSAN103940,"CLA-190-10,"SRS7967047	IIIb 58:k:z	PDT000928174.1	2021-01-05 00:19:24	Chile	canal water		antigen_formula=58:k:z,serotype=IIIb 58:k:z	PRJNA560080	2	SPI-20 / SPI-21 VgrG island
Salmonella enterica	CLA-192-2	CFSAN103943,"CLA-192-2,"SRS7967038	IIIb 58:k:z	PDT000928178.1	2021-01-05 00:19:25	Chile	canal water		antigen_formula=58:k:z,serotype=IIIb 58:k:z	PRJNA560080	2	SPI-20 / SPI-21 VgrG island
Salmonella enterica	CLA-201-2	CFSAN103949,"CLA-201-2,"SRS7967004	Infantis	PDT000928145.1	2021-01-05 00:19:17	Chile	canal water	mdsA=COMPLETE,mdsB=COMPLETE	antigen_formula=7:r:1,5,serotype=Infantis	PRJNA560080	1	SPI-6
Salmonella enterica	CLA-201-3	CFSAN103950,"CLA-201-3,"SRS7967003	Infantis	PDT000928146.1	2021-01-05 00:19:17	Chile	canal water	mdsA=COMPLETE,mdsB=COMPLETE	antigen_formula=7:r:1,5,serotype=Infantis	PRJNA560080	1	SPI-6
Salmonella enterica	CLA-201-4	CFSAN103951,"CLA-201-4,"SRS7967037	Livingstone	PDT000928166.1	2021-01-05 00:19:22	Chile	canal water	mdsA=COMPLETE,mdsB=COMPLETE	antigen_formula=7:d:l,w,serotype=Livingstone	PRJNA560080	2	SPI-6 / SPI-19
Salmonella enterica	CLA-202-4	CFSAN103952,"CLA-202-4,"SRS7967020	Enteritidis	PDT000928167.1	2021-01-05 00:19:22	Chile	river water	mdsA=COMPLETE,mdsB=COMPLETE	antigen_formula=9:g,m:-,serotype=Enteritidis	PRJNA560080	0	None
Salmonella enterica	CLA-202-6	CFSAN103953,"CLA-202-6,"SRS7967012	Enteritidis	PDT000928147.1	2021-01-05 00:19:17	Chile	river water	mdsA=COMPLETE,mdsB=COMPLETE	antigen_formula=9:g,m:-,serotype=Enteritidis	PRJNA560080	0	None
Salmonella enterica	CMF 6999	CMF 6999,"SRS19291905	Paratyphi B	PDT000399845.1	1983	Chile: Santiago	clinical	mdsA=COMPLETE,mdsB=COMPLETE	antigen_formula=4:b:1,2,serotype=Paratyphi B	PRJNA451499	1	SPI-6
Salmonella enterica	DB 7403	DB 7403,"SRS19291906	Paratyphi B	PDT000399832.1	1983	Chile: Santiago	clinical	mdsA=COMPLETE,mdsB=COMPLETE	antigen_formula=4:b:1,2,serotype=Paratyphi B	PRJNA451499	1	SPI-6
Salmonella enterica	DR-021	DR-021,"Salmonella 3	Hadar	PDT000871453.1	2020-10-28 06:01:32	Chile	environmental	aph(3'')-Ib=COMPLETE,aph(6)-Id=COMPLETE,mdsA=COMPLETE,mdsB=COMPLETE,qnrB19=COMPLETE,tet(A)=COMPLETE	antigen_formula=8:z10:e,n,x,serotype=Hadar	PRJNA540977	1	SPI-6
Salmonella enterica	DR-022	DR-022,"Salmonella 4	Hadar	PDT000871452.1	2020-10-28 06:00:47	Chile	chicken	aph(3'')-Ib=COMPLETE,aph(6)-Id=COMPLETE,mdsA=COMPLETE,mdsB=COMPLETE,qnrB19=COMPLETE,tet(A)=COMPLETE	antigen_formula=8:z10:e,n,x,serotype=Hadar	PRJNA540977	1	SPI-6
Salmonella enterica	DR-039	DR-039,"Salmonella 1	Typhimurium	PDT000620427.1	2019-10-29 16:17:33	Chile	pork	mdsA=COMPLETE,mdsB=COMPLETE,qnrB19=COMPLETE,tet(B)=COMPLETE	antigen_formula=4:i:1,2,serotype=Typhimurium	PRJNA540977	1	SPI-6
Salmonella enterica	DR-040	DR-040,"Salmonella 2	Typhimurium	PDT000643661.1	2019-12-10 15:19:20	Chile	pork	mdsA=COMPLETE,mdsB=COMPLETE,qnrB19=COMPLETE,tet(B)=COMPLETE	antigen_formula=4:i:1,2,serotype=Typhimurium	PRJNA540977	1	SPI-6
Salmonella enterica	EAR 6473	EAR 6473	Paratyphi A	PDT000399831.1	1983	Chile: Santiago	clinical		antigen_formula=2:a:1,5,serotype=Paratyphi A	PRJNA451499	1	SPI-6
Salmonella enterica	EBC 6494	EBC 6494	Typhi	PDT000399830.1	1983	Chile: Santiago	clinical		antigen_formula=9:d:-,serotype=Typhi	PRJNA451499	1	SPI-6
Salmonella enterica	ELB 6380	ELB 6380,"SRS19291908	Paratyphi B	PDT000399829.1	1983	Chile: Santiago	clinical	mdsA=COMPLETE,mdsB=COMPLETE	antigen_formula=4:b:1,2,serotype=Paratyphi B	PRJNA451499	1	SPI-6
Salmonella enterica	ENC 3088	ENC 3088	Typhi	PDT000399843.1	1983	Chile: Santiago	clinical		antigen_formula=9:d:-,serotype=Typhi	PRJNA451499	1	SPI-6
Salmonella enterica	FA0017	CFSAN098205,"FA0017,"SRS5614851	Mbandaka	PDT000624485.1	2019-11-07 16:31:50	Chile	river water	mdsA=COMPLETE,mdsB=COMPLETE	antigen_formula=7:z10:e,n,z15,serotype=Mbandaka	PRJNA560080	1	SPI-6
Salmonella enterica	FA0018	CFSAN098206,"FA0018,"SRS5614793	Mbandaka	PDT000624427.1	2019-11-07 16:31:33	Chile	river water	mdsA=COMPLETE,mdsB=COMPLETE	antigen_formula=7:z10:e,n,z15,serotype=Mbandaka	PRJNA560080	1	SPI-6
Salmonella enterica	FA0019	CFSAN098207,"FA0019,"SRS5614797	Mbandaka	PDT000624431.1	2019-11-07 16:31:35	Chile	river water	mdsA=COMPLETE,mdsB=COMPLETE	antigen_formula=7:z10:e,n,z15,serotype=Mbandaka	PRJNA560080	1	SPI-6
Salmonella enterica	FA0043	CFSAN098228,"FA0043,"SRS5614796	IIIb 47:i:z	PDT000624430.1	2019-11-07 16:31:35	Chile	canal water		antigen_formula=48:i:z,serotype=IIIb 48:i:z	PRJNA560080	2	SPI-20 / SPI-21
Salmonella enterica	FA0054	CFSAN098229,"FA0054,"SRS5614801	IIIb 47:i:z	PDT000624435.1	2019-11-07 16:31:37	Chile	canal water		antigen_formula=48:i:z,serotype=IIIb 48:i:z	PRJNA560080	2	SPI-20 / SPI-21
Salmonella enterica	FA0099	CFSAN098232,"FA0099,"SRS5614840	Typhimurium	PDT000624474.1	2019-11-07 16:31:47	Chile	river water	aac(3)-IIe=COMPLETE,aph(3')-Ia=COMPLETE,blaTEM-1=COMPLETE,gyrA_S83Y=POINT,mdsA=COMPLETE,mdsB=COMPLETE,tet(A)=COMPLETE	antigen_formula=4:i:1,2,serotype=Typhimurium	PRJNA560080	1	SPI-6
Salmonella enterica	FA0211	CFSAN098220,"FA0211,"SRS5614794	IIIb 48:i:z	PDT000624428.1	2019-11-07 16:31:33	Chile	canal water		antigen_formula=48:i:z,serotype=IIIb 48:i:z	PRJNA560080	2	SPI-20 / SPI-21
Salmonella enterica	FA0214	CFSAN098222,"FA0214,"SRS5614803	Anatum	PDT000624437.1	2019-11-07 16:31:37	Chile	canal water	mdsA=COMPLETE,mdsB=COMPLETE	antigen_formula=3,10:e,h:1,6,serotype=Anatum	PRJNA560080	1	SPI-6
Salmonella enterica	FA0224	CFSAN098242,"FA0224,"SRS5614676	Senegal	PDT000623730.1	2019-11-06 19:30:50	Chile	river water	mdsA=COMPLETE,mdsB=COMPLETE	antigen_formula=7:r:1,5,serotype=Infantis	PRJNA560080	1	SPI-6
Salmonella enterica	FA0506	CFSAN100054,"FA0506,"SRS6066643	Infantis	PDT000671251.1	2020-01-27 15:13:21	Chile	river water	mdsA=COMPLETE,mdsB=COMPLETE	antigen_formula=7:r:1,5,serotype=Infantis	PRJNA560080	1	SPI-6
Salmonella enterica	FCG 7360	FCG 7360	Typhi	PDT000399842.1	1983	Chile: Santiago	clinical		antigen_formula=9:d:-,serotype=Typhi	PRJNA451499	1	SPI-6
Salmonella enterica	FDA272155	CFSAN014173,"FDA00000608,"FDA272155,"SRS810228	Typhimurium	PDT000046907.4	2015-02-10 14:09:46	Chile	pig ear	aph(3'')-Ib=COMPLETE,aph(6)-Id=COMPLETE,mdsA=COMPLETE,mdsB=COMPLETE,sul2=COMPLETE,tet(A)=COMPLETE	antigen_formula=4:i:1,2,serotype=Typhimurium	PRJNA186035	1	SPI-6
Salmonella enterica	FDA357864	CFSAN014481,"FDA00000916,"FDA357864,"SRS829596	Newport	PDT000048791.3	2015-01-29 16:10:21	Chile	frozen salmon fillet	mdsA=COMPLETE,mdsB=COMPLETE	antigen_formula=8:e,h:1,2,serotype=Newport	PRJNA186035	1	SPI-6
Salmonella enterica	FDA1149964-C001-004	CFSAN107848,"FDA1149964-C001-004,"SRS7673499	Sandiego	PDT000883462.1	2020-11-09 12:26:49	Chile	walnut	mdsA=COMPLETE,mdsB=COMPLETE	antigen_formula=4:e,h:e,n,z15,serotype=Sandiego	PRJNA186035	1	SPI-6
Salmonella enterica	FDA1149964-C002-004	CFSAN107849,"FDA1149964-C002-004,"SRS7673479	Sandiego	PDT000883460.1	2020-11-09 12:26:49	Chile	walnut	mdsA=COMPLETE,mdsB=COMPLETE	antigen_formula=4:e,h:e,n,z15,serotype=Sandiego	PRJNA186035	1	SPI-6
Salmonella enterica	FTP 81	FTP 81,"SRS19291907	Paratyphi B	PDT000399844.1	1986	Chile: Santiago	clinical	mdsA=COMPLETE,mdsB=COMPLETE	antigen_formula=4:b:1,2,serotype=Paratyphi B	PRJNA451499	1	SPI-6
Salmonella enterica	GBC 1563	GBC 1563	Paratyphi A	PDT000399828.1	1985	Chile: Santiago	clinical		antigen_formula=2:a:1,5,serotype=Paratyphi A	PRJNA451499	1	SPI-6
Salmonella enterica	GOA 1576	GOA 1576	Paratyphi A	PDT000399841.1	1985	Chile: Santiago	clinical		antigen_formula=2:a:1,5,serotype=Paratyphi A	PRJNA451499	1	SPI-6
Salmonella enterica	HQA 835	HQA 835	Paratyphi A	PDT000399827.1	1985	Chile: Santiago	clinical		antigen_formula=2:a:1,5,serotype=Paratyphi A	PRJNA451499	1	SPI-6
Salmonella enterica	JSV 7371	JSV 7371,"SRS19291909	Paratyphi B	PDT000399818.1	1983	Chile: Santiago	clinical	mdsA=COMPLETE,mdsB=COMPLETE	antigen_formula=4:b:1,2,serotype=Paratyphi B	PRJNA451499	1	SPI-6
Salmonella enterica	Lon-12-1	CFSAN097905,"Lon-12-1,"SRS5614861	IIIb 58:k:z	PDT000624495.1	2019-11-07 16:31:53	Chile	canal water		antigen_formula=58:k:z,serotype=IIIb 58:k:z	PRJNA560080	2	SPI-20 / SPI-21 VgrG island
Salmonella enterica	Lon-12-2	CFSAN097906,"Lon-12-2,"SRS5614880	IIIb 58:k:z	PDT000624514.1	2019-11-07 16:31:59	Chile	canal water		antigen_formula=58:k:z,serotype=IIIb 58:k:z	PRJNA560080	2	SPI-20 / SPI-21 VgrG island
Salmonella enterica	Lon-12-3	CFSAN098548,"Lon-12-3,"SRS5938883	IIIb 58:k:z	PDT000654315.1	2020-01-03 17:28:27	Chile	canal water		antigen_formula=58:k:z,serotype=IIIb 58:k:z	PRJNA560080	2	SPI-20 / SPI-21 VgrG island
Salmonella enterica	LON-30-1	CFSAN097912,"LON-30-1,"SRS5614833	Typhimurium	PDT000624467.1	2019-11-07 16:31:45	Chile	creek water	mdsA=COMPLETE,mdsB=MISTRANSLATION	antigen_formula=4:i:1,2,serotype=Typhimurium	PRJNA560080	1	SPI-6
Salmonella enterica	LON-30-2	CFSAN098613,"LON-30-2,"SRS6108905	Typhimurium	PDT000678539.1	2020-02-06 02:15:09	Chile	creek water	mdsA=COMPLETE,mdsB=MISTRANSLATION	antigen_formula=4:i:1,2,serotype=Typhimurium	PRJNA560080	1	SPI-6
Salmonella enterica	LON-30-4	CFSAN098553,"LON-30-4,"SRS5939616	Typhimurium	PDT000654581.1	2020-01-03 18:29:29	Chile	creek water	mdsA=COMPLETE,mdsB=MISTRANSLATION	antigen_formula=4:i:1,2,serotype=Typhimurium	PRJNA560080	1	SPI-6
Salmonella enterica	LON-30-6	CFSAN100186,"LON-30-6,"SRS6108873	Typhimurium	PDT000678507.1	2020-02-06 02:14:58	Chile	creek water	mdsA=COMPLETE,mdsB=MISTRANSLATION	antigen_formula=4:i:1,2,serotype=Typhimurium	PRJNA560080	1	SPI-6
Salmonella enterica	LON-30-7	CFSAN098554,"LON-30-7,"SRS5939615	Typhimurium	PDT000654580.1	2020-01-03 18:29:29	Chile	creek water	mdsA=COMPLETE,mdsB=MISTRANSLATION	antigen_formula=4:i:1,2,serotype=Typhimurium	PRJNA560080	1	SPI-6
Salmonella enterica	LON-30-8	CFSAN100513,"LON-30-8,"SRS6108127	Typhimurium	PDT000678286.1	2020-02-06 02:13:55	Chile	creek water	mdsA=COMPLETE,mdsB=MISTRANSLATION	antigen_formula=4:i:1,2,serotype=Typhimurium	PRJNA560080	1	SPI-6
Salmonella enterica	LON-30-12	CFSAN100514,"LON-30-12,"SRS6108153	Typhimurium	PDT000678295.1	2020-02-06 02:13:58	Chile	creek water	mdsA=COMPLETE,mdsB=MISTRANSLATION	antigen_formula=4:i:1,2,serotype=Typhimurium	PRJNA560080	1	SPI-6
Salmonella enterica	LON-44-4	CFSAN098561,"LON-44-4,"SRS5636322	Rissen	PDT000627094.2	2020-01-03 17:28:34	Chile	canal water	mdsA=COMPLETE,mdsB=COMPLETE	antigen_formula=7:f,g:-,serotype=Rissen	PRJNA560080	1	SPI-6
Salmonella enterica	LON-44-17	CFSAN097920,"LON-44-17,"SRS5614822	Rissen	PDT000624456.1	2019-11-07 16:31:42	Chile	canal water	mdsA=COMPLETE,mdsB=COMPLETE	antigen_formula=7:f,g:-,serotype=Rissen	PRJNA560080	1	SPI-6
Salmonella enterica	LON-44-19	CFSAN098562,"LON-44-19,"SRS5635768	Rissen	PDT000627039.2	2020-01-03 16:28:06	Chile	canal water	mdsA=COMPLETE,mdsB=COMPLETE	antigen_formula=7:f,g:-,serotype=Rissen	PRJNA560080	1	SPI-6
Salmonella enterica	LON-60-11	CFSAN098565,"LON-60-11,"SRS5636533	Manhattan	PDT000627109.2	2020-01-09 07:26:13	Chile	creek water	mdsA=COMPLETE,mdsB=COMPLETE,qnrB19=COMPLETE	antigen_formula=8:d:1,5,serotype=Manhattan	PRJNA560080	1	SPI-6
Salmonella enterica	LON-60-12	CFSAN098623,"LON-60-12,"SRS6108837	Manhattan	PDT000678476.1	2020-02-06 02:14:49	Chile	creek water	mdsA=COMPLETE,mdsB=COMPLETE,qnrB19=COMPLETE	antigen_formula=8:d:1,5,serotype=Manhattan	PRJNA560080	1	SPI-6
Salmonella enterica	LON-60-15	CFSAN100519,"LON-60-15,"SRS6108390	Manhattan	PDT000678360.1	2020-02-06 02:14:18	Chile	creek water	mdsA=COMPLETE,mdsB=COMPLETE,qnrB19=COMPLETE	antigen_formula=8:d:1,5,serotype=Manhattan	PRJNA560080	1	SPI-6
Salmonella enterica	LON-60-17	CFSAN098566,"LON-60-17,"SRS5635561	Manhattan	PDT000627003.2	2020-01-09 03:26:38	Chile	creek water	mdsA=COMPLETE,mdsB=COMPLETE,qnrB19=COMPLETE	antigen_formula=8:d:1,5,serotype=Manhattan	PRJNA560080	1	SPI-6
Salmonella enterica	LON-60-18	CFSAN098624,"LON-60-18,"SRS6108833	Manhattan	PDT000678473.1	2020-02-06 02:14:49	Chile	creek water	mdsA=COMPLETE,mdsB=COMPLETE,qnrB19=COMPLETE	antigen_formula=8:d:1,5,serotype=Manhattan	PRJNA560080	1	SPI-6
Salmonella enterica	LON-60-20	CFSAN097924,"LON-60-20,"SRS5614887	Manhattan	PDT000624521.1	2019-11-07 16:32:01	Chile	creek water	mdsA=COMPLETE,mdsB=COMPLETE,qnrB19=COMPLETE	antigen_formula=8:d:1,5,serotype=Manhattan	PRJNA560080	1	SPI-6
Salmonella enterica	LON-74-1	CFSAN097934,"LON-74-1,"SRS5614835	Enteritidis	PDT000624469.1	2019-11-07 16:31:46	Chile	canal water	mdsA=COMPLETE,mdsB=COMPLETE	antigen_formula=9:g,m:-,serotype=Enteritidis	PRJNA560080	0	None
Salmonella enterica	LON-74-3	CFSAN098575,"LON-74-3,"SRS5636517	Enteritidis	PDT000627108.2	2020-01-03 17:28:34	Chile	canal water	mdsA=COMPLETE,mdsB=COMPLETE	antigen_formula=9:g,m:-,serotype=Enteritidis	PRJNA560080	0	None
Salmonella enterica	LON-75-3	CFSAN098633,"LON-75-3,"SRS6108847	Brandenburg	PDT000678483.1	2020-02-06 02:14:51	Chile	river water	mdsA=COMPLETE,mdsB=COMPLETE	antigen_formula=4:l,v:e,n,z15,serotype=Brandenburg	PRJNA560080	1	SPI-6
Salmonella enterica	LON-75-4	CFSAN100203,"LON-75-4,"SRS6108880	Brandenburg	PDT000678514.1	2020-02-06 02:15:00	Chile	river water	mdsA=COMPLETE,mdsB=COMPLETE	antigen_formula=4:l,v:e,n,z15,serotype=Brandenburg	PRJNA560080	1	SPI-6
Salmonella enterica	LON-75-5	CFSAN100204,"LON-75-5,"SRS6108887	Brandenburg	PDT000678521.1	2020-02-06 02:15:02	Chile	river water	mdsA=COMPLETE,mdsB=COMPLETE	antigen_formula=4:l,v:e,n,z15,serotype=Brandenburg	PRJNA560080	1	SPI-6
Salmonella enterica	LON-75-6	CFSAN097937,"LON-75-6,"SRS5614841	Brandenburg	PDT000624475.1	2019-11-07 16:31:47	Chile	river water	mdsA=COMPLETE,mdsB=COMPLETE	antigen_formula=4:l,v:e,n,z15,serotype=Brandenburg	PRJNA560080	1	SPI-6
Salmonella enterica	LON-75-8	CFSAN098576,"LON-75-8,"SRS5636534	Brandenburg	PDT000627110.2	2020-01-09 07:26:14	Chile	river water	mdsA=COMPLETE,mdsB=COMPLETE	antigen_formula=4:l,v:e,n,z15,serotype=Brandenburg	PRJNA560080	1	SPI-6
Salmonella enterica	LON-75-10	CFSAN098634,"LON-75-10,"SRS6108844	Brandenburg	PDT000678250.1	2020-02-06 00:10:40	Chile	river water	mdsA=COMPLETE,mdsB=COMPLETE	antigen_formula=4:l,v:e,n,z15,serotype=Brandenburg	PRJNA560080	1	SPI-6
Salmonella enterica	LON-75-11	CFSAN100524,"LON-75-11,"SRS6108387	Brandenburg	PDT000678357.1	2020-02-06 02:14:17	Chile	river water	mdsA=COMPLETE,mdsB=COMPLETE	antigen_formula=4:l,v:e,n,z15,serotype=Brandenburg	PRJNA560080	1	SPI-6
Salmonella enterica	LON-75-12	CFSAN100525,"LON-75-12,"SRS6108309	Brandenburg	PDT000678309.1	2020-02-06 02:14:02	Chile	river water	mdsA=COMPLETE,mdsB=COMPLETE	antigen_formula=4:l,v:e,n,z15,serotype=Brandenburg	PRJNA560080	1	SPI-6
Salmonella enterica	LON-75-13	CFSAN098577,"LON-75-13,"SRS5635560	Brandenburg	PDT000627002.2	2020-01-09 07:26:12	Chile	river water	mdsA=COMPLETE,mdsB=COMPLETE	antigen_formula=4:l,v:e,n,z15,serotype=Brandenburg	PRJNA560080	1	SPI-6
Salmonella enterica	LON-77-9	CFSAN098635,"LON-77-9,"SRS6108836	Brandenburg	PDT000678248.1	2020-02-06 00:10:39	Chile	river water	mdsA=COMPLETE,mdsB=COMPLETE	antigen_formula=4:l,v:e,n,z15,serotype=Brandenburg	PRJNA560080	1	SPI-6
Salmonella enterica	LON-105-14	CFSAN098642,"LON-105-14,"SRS6108897	Brandenburg	PDT000678531.1	2020-02-06 02:15:05	Chile	river water	mdsA=COMPLETE,mdsB=COMPLETE	antigen_formula=4:l,v:e,n,z15,serotype=Brandenburg	PRJNA560080	1	SPI-6
Salmonella enterica	LON-105-15	CFSAN098643,"LON-105-15,"SRS6108881	Brandenburg	PDT000678515.1	2020-02-06 02:15:00	Chile	river water	mdsA=COMPLETE,mdsB=COMPLETE	antigen_formula=4:l,v:e,n,z15,serotype=Brandenburg	PRJNA560080	1	SPI-6
Salmonella enterica	LON-105-17	CFSAN097945,"LON-105-17,"SRS5614871	Brandenburg	PDT000624505.1	2019-11-07 16:31:56	Chile	river water	mdsA=COMPLETE,mdsB=COMPLETE	antigen_formula=4:l,v:e,n,z15,serotype=Brandenburg	PRJNA560080	1	SPI-6
Salmonella enterica	LON-120-1	CFSAN097951,"LON-120-1,"SRS5614873	Typhimurium	PDT000624507.1	2019-11-07 16:31:57	Chile	creek water	mdsA=COMPLETE,mdsB=COMPLETE	antigen_formula=4:i:1,2,serotype=Typhimurium	PRJNA560080	1	SPI-6
Salmonella enterica	LON-120-7	CFSAN097952,"LON-120-7,"SRS5614863	Typhimurium	PDT000624497.1	2019-11-07 16:31:54	Chile	creek water	mdsA=COMPLETE,mdsB=COMPLETE	antigen_formula=4:i:1,2,serotype=Typhimurium	PRJNA560080	1	SPI-6
Salmonella enterica	LON-135-6	CFSAN100553,"LON-135-6,"SRS6108254	Typhimurium	PDT000678303.1	2020-02-06 02:14:00	Chile	river water	mdsA=COMPLETE,mdsB=COMPLETE	antigen_formula=4:i:1,2,serotype=Typhimurium	PRJNA560080	1	SPI-6
Salmonella enterica	LON-135-7	CFSAN100554,"LON-135-7,"SRS6108253	Typhimurium	PDT000678305.1	2020-02-06 02:14:01	Chile	river water	mdsA=COMPLETE,mdsB=COMPLETE	antigen_formula=4:i:1,2,serotype=Typhimurium	PRJNA560080	1	SPI-6
Salmonella enterica	LON-135-9	CFSAN100555,"LON-135-9,"SRS6108272	Typhimurium	PDT000678307.1	2020-02-06 02:14:02	Chile	river water	mdsA=COMPLETE,mdsB=COMPLETE	antigen_formula=4:i:1,2,serotype=Typhimurium	PRJNA560080	1	SPI-6
Salmonella enterica	LON-135-10	CFSAN100556,"LON-135-10,"SRS6108485	Typhimurium	PDT000678412.1	2020-02-06 02:14:33	Chile	river water	mdsA=COMPLETE,mdsB=COMPLETE	antigen_formula=4:i:1,2,serotype=Typhimurium	PRJNA560080	1	SPI-6
Salmonella enterica	LON-135-12	CFSAN100557,"LON-135-12,"SRS6108482	Enteritidis	PDT000678409.1	2020-02-06 02:14:32	Chile	river water	mdsA=COMPLETE,mdsB=COMPLETE	antigen_formula=9:g,m:-,serotype=Enteritidis	PRJNA560080	0	None
Salmonella enterica	LON-150-9	CFSAN103677,"LON-150-9,"SRS6419690	Typhimurium	PDT000718417.1	2020-04-02 16:13:16	Chile	creek water	mdsA=COMPLETE,mdsB=COMPLETE	antigen_formula=4:i:1,2,serotype=Typhimurium	PRJNA560080	1	SPI-6
Salmonella enterica	Mataq-17-4	CFSAN097908,"Mataq-17-4,"SRS5614821	Typhimurium	PDT000624455.1	2019-11-07 16:31:42	Chile	river water	mdsA=COMPLETE,mdsB=MISTRANSLATION	antigen_formula=4:i:1,2,serotype=Typhimurium	PRJNA560080	1	SPI-6
Salmonella enterica	Mataq-17-2	CFSAN097907,"Mataq-17-2,"SRS5614888	Typhimurium	PDT000624522.1	2019-11-07 16:32:01	Chile	river water	mdsA=COMPLETE,mdsB=MISTRANSLATION	antigen_formula=4:i:1,2,serotype=Typhimurium	PRJNA560080	1	SPI-6
Salmonella enterica	Mataq-17-3	CFSAN098609,"Mataq-17-3,"SRS6108912	Typhimurium	PDT000678546.1	2020-02-06 02:15:13	Chile	river water	mdsA=COMPLETE,mdsB=COMPLETE	antigen_formula=4:i:1,2,serotype=Typhimurium	PRJNA560080	1	SPI-6
Salmonella enterica	Mataq-17-10	CFSAN098549,"Mataq-17-10,"SRS5942434	Typhimurium	PDT000654650.1	2020-01-03 22:28:25	Chile	river water	mdsA=COMPLETE,mdsB=MISTRANSLATION	antigen_formula=4:i:1,2,serotype=Typhimurium	PRJNA560080	1	SPI-6
Salmonella enterica	Mataq-17-11	CFSAN098550,"Mataq-17-11,"SRS5942514	Typhimurium	PDT000654663.1	2020-01-03 23:31:58	Chile	river water	mdsA=COMPLETE,mdsB=MISTRANSLATION	antigen_formula=4:i:1,2,serotype=Typhimurium	PRJNA560080	1	SPI-6
Salmonella enterica	MATAQ-18-1	CFSAN097909,"MATAQ-18-1,"SRS5614830	Typhimurium	PDT000624464.1	2019-11-07 16:31:44	Chile	creek water	mdsA=COMPLETE,mdsB=MISTRANSLATION	antigen_formula=4:i:1,2,serotype=Typhimurium	PRJNA560080	1	SPI-6
Salmonella enterica	MATAQ-18-4	CFSAN097910,"MATAQ-18-4,"SRS5614828	Typhimurium	PDT000624462.1	2019-11-07 16:31:44	Chile	creek water	mdsA=COMPLETE,mdsB=MISTRANSLATION	antigen_formula=4:i:1,2,serotype=Typhimurium	PRJNA560080	1	SPI-6
Salmonella enterica	MATAQ-18-5	CFSAN098612,"MATAQ-18-5,"SRS6108901	Typhimurium	PDT000678535.1	2020-02-06 02:15:07	Chile	creek water	mdsA=COMPLETE,mdsB=MISTRANSLATION	antigen_formula=4:i:1,2,serotype=Typhimurium	PRJNA560080	1	SPI-6
Salmonella enterica	MATAQ-18-7	CFSAN100512,"MATAQ-18-7,"SRS6108244	Typhimurium	PDT000678298.1	2020-02-06 02:13:59	Chile	creek water	mdsA=COMPLETE,mdsB=MISTRANSLATION	antigen_formula=4:i:1,2,serotype=Typhimurium	PRJNA560080	1	SPI-6
Salmonella enterica	MATAQ-18-8	CFSAN098551,"MATAQ-18-8,"SRS5939624	Typhimurium	PDT000654583.1	2020-01-03 18:29:30	Chile	creek water	mdsA=COMPLETE,mdsB=MISTRANSLATION	antigen_formula=4:i:1,2,serotype=Typhimurium	PRJNA560080	1	SPI-6
Salmonella enterica	MATAQ-18-9	CFSAN098552,"MATAQ-18-9,"SRS5939617	Typhimurium	PDT000654591.1	2020-01-03 19:30:01	Chile	creek water	mdsA=COMPLETE,mdsB=MISTRANSLATION	antigen_formula=4:i:1,2,serotype=Typhimurium	PRJNA560080	1	SPI-6
Salmonella enterica	MATAQ-23-1	CFSAN097911,"MATAQ-23-1,"SRS5614829	IIIb 58:k:z	PDT000624463.1	2019-11-07 16:31:44	Chile	river water		antigen_formula=58:k:z,serotype=IIIb 58:k:z	PRJNA560080	2	SPI-20 / SPI-21 VgrG island
Salmonella enterica	MATAQ-54-1	CFSAN097921,"MATAQ-54-1,"SRS5614816	Enteritidis	PDT000624450.1	2019-11-07 16:31:40	Chile	creek water	mdsA=COMPLETE,mdsB=COMPLETE	antigen_formula=9:g,m:-,serotype=Enteritidis	PRJNA560080	0	None
Salmonella enterica	MATAQ-54-2	CFSAN098563,"MATAQ-54-2,"SRS5635627	Enteritidis	PDT000627015.2	2020-01-09 03:26:38	Chile	creek water	mdsA=COMPLETE,mdsB=COMPLETE	antigen_formula=9:g,m:-,serotype=Enteritidis	PRJNA560080	0	None
Salmonella enterica	MATAQ-54-9	CFSAN100517,"MATAQ-54-9,"SRS6108439	Enteritidis	PDT000678367.1	2020-02-06 02:14:20	Chile	creek water	mdsA=COMPLETE,mdsB=COMPLETE	antigen_formula=9:g,m:-,serotype=Enteritidis	PRJNA560080	0	None
Salmonella enterica	MATAQ-54-11	CFSAN100518,"MATAQ-54-11,"SRS6108389	Enteritidis	PDT000678361.1	2020-02-06 02:14:18	Chile	creek water	mdsA=COMPLETE,mdsB=COMPLETE	antigen_formula=9:g,m:-,serotype=Enteritidis	PRJNA560080	0	None
Salmonella enterica	MATAQ-54-15	CFSAN098564,"MATAQ-54-15,"SRS5636515	Enteritidis	PDT000627106.2	2020-01-09 01:26:24	Chile	creek water	mdsA=COMPLETE,mdsB=COMPLETE	antigen_formula=9:g,m:-,serotype=Enteritidis	PRJNA560080	0	None
Salmonella enterica	MATAQ-54-19	CFSAN097922,"MATAQ-54-19,"SRS5614814	Enteritidis	PDT000624448.1	2019-11-07 16:31:40	Chile	creek water	mdsA=COMPLETE,mdsB=COMPLETE	antigen_formula=9:g,m:-,serotype=Enteritidis	PRJNA560080	0	None
Salmonella enterica	MATAQ-77-1	CFSAN097938,"MATAQ-77-1,"SRS5614874	Brandenburg	PDT000624508.1	2019-11-07 16:31:57	Chile	river water	mdsA=COMPLETE,mdsB=COMPLETE	antigen_formula=4:l,v:e,n,z15,serotype=Brandenburg	PRJNA560080	1	SPI-6
Salmonella enterica	MATAQ-77-2	CFSAN098578,"MATAQ-77-2,"SRS5635621	Brandenburg	PDT000627011.2	2020-01-09 07:26:13	Chile	river water	mdsA=COMPLETE,mdsB=COMPLETE	antigen_formula=4:l,v:e,n,z15,serotype=Brandenburg	PRJNA560080	1	SPI-6
Salmonella enterica	MATAQ-77-4	CFSAN097939,"MATAQ-77-4,"SRS5614872	Brandenburg	PDT000624506.1	2019-11-07 16:31:56	Chile	river water	mdsA=COMPLETE,mdsB=COMPLETE	antigen_formula=4:l,v:e,n,z15,serotype=Brandenburg	PRJNA560080	1	SPI-6
Salmonella enterica	MATAQ-77-5	CFSAN098579,"MATAQ-77-5,"SRS5635568	Paratyphi B	PDT000627008.2	2020-01-04 02:28:24	Chile	river water	mdsA=COMPLETE,mdsB=COMPLETE	antigen_formula=4:b:1,2,serotype=Paratyphi B	PRJNA560080	1	SPI-6
Salmonella enterica	MATAQ-77-10	CFSAN100205,"MATAQ-77-10,"SRS6108908	Brandenburg	PDT000678542.1	2020-02-06 02:15:11	Chile	river water	mdsA=COMPLETE,mdsB=COMPLETE	antigen_formula=4:l,v:e,n,z15,serotype=Brandenburg	PRJNA560080	1	SPI-6
Salmonella enterica	MATAQ-77-11	CFSAN100206,"MATAQ-77-11,"SRS6108890	Brandenburg	PDT000678524.1	2020-02-06 02:15:03	Chile	river water	mdsA=COMPLETE,mdsB=COMPLETE	antigen_formula=4:l,v:e,n,z15,serotype=Brandenburg	PRJNA560080	1	SPI-6
Salmonella enterica	MATAQ-77-12	CFSAN098636,"MATAQ-77-12,"SRS6108860	Brandenburg	PDT000678495.1	2020-02-06 02:14:55	Chile	river water	mdsA=COMPLETE,mdsB=COMPLETE	antigen_formula=4:l,v:e,n,z15,serotype=Brandenburg	PRJNA560080	1	SPI-6
Salmonella enterica	MATAQ-87-1	CFSAN097940,"MATAQ-87-1,"SRS5614868	Muenchen	PDT000624502.1	2019-11-07 16:31:55	Chile	river water	mdsA=COMPLETE,mdsB=COMPLETE	antigen_formula=8:d:1,2,serotype=Muenchen	PRJNA560080	1	SPI-6
Salmonella enterica	MATAQ-87-2	CFSAN098580,"MATAQ-87-2,"SRS5636540	Muenchen	PDT000627114.2	2020-01-04 01:27:44	Chile	river water	mdsA=COMPLETE,mdsB=COMPLETE	antigen_formula=8:d:1,2,serotype=Muenchen	PRJNA560080	1	SPI-6
Salmonella enterica	MATAQ-87-3	CFSAN098637,"MATAQ-87-3,"SRS6108825	Muenchen	PDT000678464.1	2020-02-06 02:14:46	Chile	river water	mdsA=COMPLETE,mdsB=COMPLETE	antigen_formula=8:d:1,2,serotype=Muenchen	PRJNA560080	1	SPI-6
Salmonella enterica	MATAQ-87-13	CFSAN097941,"MATAQ-87-13,"SRS5609529	Muenchen	PDT000623731.1	2019-11-06 19:30:51	Chile	river water	mdsA=COMPLETE,mdsB=COMPLETE	antigen_formula=8:d:1,2,serotype=Muenchen	PRJNA560080	1	SPI-6
Salmonella enterica	MATAQ-87-14	CFSAN098745,"MATAQ-87-14,"SRS6108856	Muenchen	PDT000678492.1	2020-02-06 02:14:54	Chile	river water	mdsA=COMPLETE,mdsB=COMPLETE	antigen_formula=8:d:1,2,serotype=Muenchen	PRJNA560080	1	SPI-6
Salmonella enterica	MATAQ-87-16	CFSAN098581,"MATAQ-87-16,"SRS5636535	Muenchen	PDT000627111.2	2020-01-03 17:28:35	Chile	river water	mdsA=COMPLETE,mdsB=COMPLETE	antigen_formula=8:d:1,2,serotype=Muenchen	PRJNA560080	1	SPI-6
Salmonella enterica	MATAQ-115-2	CFSAN098644,"MATAQ-115-2,"SRS6108883	Typhimurium	PDT000678517.1	2020-02-06 02:15:00	Chile	river water	mdsA=COMPLETE,mdsB=MISTRANSLATION	antigen_formula=4:i:1,2,serotype=Typhimurium	PRJNA560080	1	SPI-6
Salmonella enterica	MATAQ-115-4	CFSAN097946,"MATAQ-115-4,"SRS5614881	Typhimurium	PDT000624515.1	2019-11-07 16:31:59	Chile	river water	mdsA=COMPLETE,mdsB=MISTRANSLATION	antigen_formula=4:i:1,2,serotype=Typhimurium	PRJNA560080	1	SPI-6
Salmonella enterica	MATAQ-115-5	CFSAN098645,"MATAQ-115-5,"SRS6108869	Typhimurium	PDT000678503.1	2020-02-06 02:14:57	Chile	river water	mdsA=COMPLETE,mdsB=MISTRANSLATION	antigen_formula=4:i:1,2,serotype=Typhimurium	PRJNA560080	1	SPI-6
Salmonella enterica	MATAQ-115-7	CFSAN100528,"MATAQ-115-7,"SRS6108444	Johannesburg	PDT000678371.1	2020-02-06 02:14:22	Chile	river water	mdsA=COMPLETE,mdsB=COMPLETE	antigen_formula=40:b:e,n,x,serotype=Johannesburg	PRJNA560080	1	SPI-6
Salmonella enterica	MATAQ-115-13	CFSAN097947,"MATAQ-115-13,"SRS5614855	Johannesburg	PDT000624489.1	2019-11-07 16:31:51	Chile	river water	mdsA=COMPLETE,mdsB=COMPLETE	antigen_formula=40:b:e,n,x,serotype=Johannesburg	PRJNA560080	1	SPI-6
Salmonella enterica	MATAQ-116-4	CFSAN100529,"MATAQ-116-4,"SRS6108448	Johannesburg	PDT000678375.1	2020-02-06 02:14:23	Chile	river water	mdsA=COMPLETE,mdsB=COMPLETE	antigen_formula=40:b:e,n,x,serotype=Johannesburg	PRJNA560080	1	SPI-6
Salmonella enterica	MATAQ-116-8	CFSAN097948,"MATAQ-116-8,"SRS5614870	Johannesburg	PDT000624504.1	2019-11-07 16:31:56	Chile	river water	mdsA=COMPLETE,mdsB=COMPLETE	antigen_formula=40:b:e,n,x,serotype=Johannesburg	PRJNA560080	1	SPI-6
Salmonella enterica	MATAQ-116-17	CFSAN100530,"MATAQ-116-17,"SRS6108452	Johannesburg	PDT000678379.1	2020-02-06 02:14:24	Chile	river water	mdsA=COMPLETE,mdsB=COMPLETE	antigen_formula=40:b:e,n,x,serotype=Johannesburg	PRJNA560080	1	SPI-6
Salmonella enterica	MATAQ-116-20	CFSAN100531,"MATAQ-116-20,"SRS6108450	Johannesburg	PDT000678377.1	2020-02-06 02:14:23	Chile	river water	mdsA=COMPLETE,mdsB=COMPLETE	antigen_formula=40:b:e,n,x,serotype=Johannesburg	PRJNA560080	1	SPI-6
Salmonella enterica	MATAQ-116-21	CFSAN098646,"MATAQ-116-21,"SRS6108888	Johannesburg	PDT000678522.1	2020-02-06 02:15:02	Chile	river water	mdsA=COMPLETE,mdsB=COMPLETE	antigen_formula=40:b:e,n,x,serotype=Johannesburg	PRJNA560080	1	SPI-6
Salmonella enterica	MATAQ-117-1	CFSAN097949,"MATAQ-117-1,"SRS5614869	Infantis	PDT000624503.1	2019-11-07 16:31:56	Chile	river water	mdsA=COMPLETE,mdsB=COMPLETE	antigen_formula=7:r:1,5,serotype=Infantis	PRJNA560080	1	SPI-6
Salmonella enterica	MATAQ-117-7	CFSAN097950,"MATAQ-117-7,"SRS5614854	Infantis	PDT000624488.1	2019-11-07 16:31:51	Chile	river water	mdsA=COMPLETE,mdsB=COMPLETE	antigen_formula=7:r:1,5,serotype=Infantis	PRJNA560080	1	SPI-6
Salmonella enterica	MATAQ-117-8	CFSAN098592,"MATAQ-117-8,"SRS6108386	Infantis	PDT000678358.1	2020-02-06 02:14:18	Chile	river water	mdsA=COMPLETE,mdsB=COMPLETE	antigen_formula=7:r:1,5,serotype=Infantis	PRJNA560080	1	SPI-6
Salmonella enterica	MATAQ-137-9	CFSAN100559,"MATAQ-137-9,"SRS6108491	Enteritidis	PDT000678418.1	2020-02-06 02:14:34	Chile	creek water	mdsA=COMPLETE,mdsB=COMPLETE	antigen_formula=9:g,m:-,serotype=Enteritidis	PRJNA560080	0	None
Salmonella enterica	MATAQ-137-11	CFSAN100560,"MATAQ-137-11,"SRS6108475	Enteritidis	PDT000678402.1	2020-02-06 02:14:30	Chile	creek water	mdsA=COMPLETE,mdsB=COMPLETE	antigen_formula=9:g,m:-,serotype=Enteritidis	PRJNA560080	0	None
Salmonella enterica	MATAQ-142-4	CFSAN100561,"MATAQ-142-4,"SRS6108806	Typhimurium	PDT000678446.1	2020-02-06 02:14:42	Chile	creek water	mdsA=COMPLETE,mdsB=MISTRANSLATION	antigen_formula=4:i:1,2,serotype=Typhimurium	PRJNA560080	1	SPI-6
Salmonella enterica	MATAQ-142-7	CFSAN100562,"MATAQ-142-7,"SRS6108715	Typhimurium	PDT000678437.1	2020-02-06 02:14:39	Chile	creek water	mdsA=COMPLETE,mdsB=MISTRANSLATION	antigen_formula=4:i:1,2,serotype=Typhimurium	PRJNA560080	1	SPI-6
Salmonella enterica	MATAQ-142-9	CFSAN100563,"MATAQ-142-9,"SRS6108804	Typhimurium	PDT000678444.1	2020-02-06 02:14:41	Chile	creek water	mdsA=COMPLETE,mdsB=MISTRANSLATION	antigen_formula=4:i:1,2,serotype=Typhimurium	PRJNA560080	1	SPI-6
Salmonella enterica	MATAQ-142-13	CFSAN100564,"MATAQ-142-13,"SRS6108805	Typhimurium	PDT000678445.1	2020-02-06 02:14:41	Chile	creek water	mdsA=COMPLETE,mdsB=MISTRANSLATION	antigen_formula=4:i:1,2,serotype=Typhimurium	PRJNA560080	1	SPI-6
Salmonella enterica	MATAQ-142-20	CFSAN100565,"MATAQ-142-20,"SRS6108814	Typhimurium	PDT000678453.1	2020-02-06 02:14:43	Chile	creek water	mdsA=COMPLETE,mdsB=MISTRANSLATION	antigen_formula=4:i:1,2,serotype=Typhimurium	PRJNA560080	1	SPI-6
Salmonella enterica	MBM 1277	MBM 1277	Typhi	PDT000399840.1	1985	Chile: Santiago	clinical		antigen_formula=9:d:-,serotype=Typhi	PRJNA451499	1	SPI-6
Salmonella enterica	MNZ 6203	MNZ 6203,"SRS19291910	Paratyphi B	PDT000399826.1	1983	Chile: Santiago	clinical	mdsA=COMPLETE,mdsB=COMPLETE	antigen_formula=4:b:1,2,serotype=Paratyphi B	PRJNA451499	1	SPI-6
Salmonella enterica	MRC 7813	MRC 7813	Paratyphi A	PDT000399839.1	1983	Chile: Santiago	clinical		antigen_formula=2:a:1,5,serotype=Paratyphi A	PRJNA451499	1	SPI-6
Salmonella enterica	MUG 6222	MUG 6222,"SRS19291912	Paratyphi B	PDT000399824.1	1983	Chile: Santiago	clinical	mdsA=COMPLETE,mdsB=COMPLETE	antigen_formula=4:b:1,2,serotype=Paratyphi B	PRJNA451499	1	SPI-6
Salmonella enterica	NSS 1317	NSS 1317	Typhi	PDT000399838.1	1985	Chile: Santiago	clinical		antigen_formula=9:d:-,serotype=Typhi	PRJNA451499	1	SPI-6
Salmonella enterica	OMJ 145	OMJ 145	Typhi	PDT000399817.1	1986	Chile: Santiago	clinical		antigen_formula=9:d:-,serotype=Typhi	PRJNA451499	1	SPI-6
Salmonella enterica	PMP 2097	PMP 2097,"SRS19291911	Paratyphi B	PDT000399825.1	1984	Chile: Santiago	clinical	mdsA=COMPLETE,mdsB=COMPLETE	antigen_formula=4:b:1,2,serotype=Paratyphi B	PRJNA451499	1	SPI-6
Salmonella enterica	POV 7840	POV 7840	Typhi	PDT000399837.1	1983	Chile: Santiago	clinical		antigen_formula=9:d:-,serotype=Typhi	PRJNA451499	1	SPI-6
Salmonella enterica	PUCV55	CFSAN104783,"PUCV55,"SRS6939900	Infantis	PDT000781303.1	2020-07-03 01:17:31	Chile	chicken meat	aac(3)-IVa=COMPLETE,aadA1=COMPLETE,aph(4)-Ia=COMPLETE,floR=COMPLETE,gyrA_D87Y=POINT,mdsA=COMPLETE,mdsB=COMPLETE,sul1=COMPLETE,tet(A)=COMPLETE	antigen_formula=7:r:1,5,serotype=Infantis	PRJNA298359	1	SPI-6
Salmonella enterica	PUCV56	CFSAN104784,"PUCV56,"SRS6939870	Infantis	PDT000781274.1	2020-07-03 01:17:21	Chile	chicken meat	aac(3)-IVa=COMPLETE,aadA1=COMPLETE,aph(3')-Ia=COMPLETE,aph(4)-Ia=COMPLETE,blaCTX-M-65=COMPLETE,dfrA14=COMPLETE,floR=COMPLETE,fosA3=COMPLETE,gyrA_D87Y=POINT,mdsA=COMPLETE,mdsB=COMPLETE,sul1=COMPLETE,tet(A)=COMPLETE	antigen_formula=7:r:1,5,serotype=Infantis	PRJNA298359	1	SPI-6
Salmonella enterica	PUCV57	CFSAN104785,"PUCV57,"SRS6939865	Infantis	PDT000781269.1	2020-07-03 01:17:19	Chile	chicken meat	aadA1=COMPLETE,fosA3=COMPLETE,gyrA_D87Y=POINT,mdsA=COMPLETE,mdsB=COMPLETE,sul1=COMPLETE,tet(A)=COMPLETE	antigen_formula=7:r:1,5,serotype=Infantis	PRJNA298359	1	SPI-6
Salmonella enterica	PUCV58	CFSAN104786,"PUCV58,"SRS6939883	Infantis	PDT000781287.1	2020-07-03 01:17:25	Chile	chicken meat	aac(3)-IVa=COMPLETE,aadA1=COMPLETE,aph(3')-Ia=COMPLETE,aph(4)-Ia=COMPLETE,blaCTX-M-65=COMPLETE,dfrA14=COMPLETE,floR=COMPLETE,gyrA_D87Y=POINT,mdsA=COMPLETE,mdsB=COMPLETE,sul1=COMPLETE,tet(A)=COMPLETE	antigen_formula=7:r:1,5,serotype=Infantis	PRJNA298359	1	SPI-6
Salmonella enterica	PUCV59	CFSAN104787,"PUCV59,"SRS6939901	Infantis	PDT000781305.1	2020-07-03 01:17:31	Chile	chicken meat	aac(3)-IVa=COMPLETE,aadA1=COMPLETE,aph(4)-Ia=COMPLETE,floR=COMPLETE,gyrA_D87Y=POINT,mdsA=COMPLETE,mdsB=COMPLETE,sul1=COMPLETE,tet(A)=COMPLETE	antigen_formula=7:r:1,5,serotype=Infantis	PRJNA298359	1	SPI-6
Salmonella enterica	PUCV60	CFSAN104788,"PUCV60,"SRS6939882	Infantis	PDT000781286.1	2020-07-03 01:17:25	Chile	chicken meat	aac(3)-IVa=COMPLETE,aadA1=COMPLETE,aph(4)-Ia=COMPLETE,blaCTX-M-65=COMPLETE,floR=COMPLETE,gyrA_D87Y=POINT,mdsA=COMPLETE,mdsB=COMPLETE,sul1=COMPLETE,tet(A)=COMPLETE	antigen_formula=7:r:1,5,serotype=Infantis	PRJNA298359	1	SPI-6
Salmonella enterica	PUCV61	CFSAN104789,"PUCV61,"SRS6939879	Infantis	PDT000781283.1	2020-07-03 01:17:24	Chile	chicken meat	aadA1=COMPLETE,fosA3=COMPLETE,gyrA_D87Y=POINT,mdsA=COMPLETE,mdsB=COMPLETE,sul1=COMPLETE,tet(A)=COMPLETE	antigen_formula=7:r:1,5,serotype=Infantis	PRJNA298359	1	SPI-6
Salmonella enterica	PUCV62	CFSAN104790,"PUCV62,"SRS6939878	Infantis	PDT000781282.1	2020-07-03 01:17:23	Chile	chicken meat	aac(3)-IVa=COMPLETE,aadA1=COMPLETE,aph(4)-Ia=COMPLETE,floR=COMPLETE,fosA3=COMPLETE,gyrA_D87Y=POINT,mdsA=COMPLETE,mdsB=COMPLETE,sul1=COMPLETE,tet(A)=COMPLETE	antigen_formula=7:r:1,5,serotype=Infantis	PRJNA298359	1	SPI-6
Salmonella enterica	PUCV63	CFSAN104791,"PUCV63,"SRS6939884	Infantis	PDT000781289.1	2020-07-03 01:17:26	Chile	chicken meat	aac(3)-IVa=COMPLETE,aadA1=COMPLETE,aph(4)-Ia=COMPLETE,blaCTX-M-65=COMPLETE,floR=COMPLETE,gyrA_D87Y=POINT,mdsA=COMPLETE,mdsB=COMPLETE,sul1=COMPLETE,tet(A)=COMPLETE	antigen_formula=7:r:1,5,serotype=Infantis	PRJNA298359	1	SPI-6
Salmonella enterica	PUCV64	CFSAN104792,"PUCV64,"SRS6939873	Infantis	PDT000781277.1	2020-07-03 01:17:22	Chile	chicken meat	aac(3)-IVa=COMPLETE,aadA1=COMPLETE,aph(4)-Ia=COMPLETE,blaCTX-M-65=COMPLETE,floR=COMPLETE,fosA3=COMPLETE,gyrA_D87Y=POINT,mdsA=COMPLETE,mdsB=COMPLETE,sul1=COMPLETE,tet(A)=COMPLETE	antigen_formula=7:r:1,5,serotype=Infantis	PRJNA298359	1	SPI-6
Salmonella enterica	PUCV65	CFSAN104793,"PUCV65,"SRS6939893	Infantis	PDT000781296.1	2020-07-03 01:17:28	Chile	chicken meat	aac(3)-IVa=COMPLETE,aadA1=COMPLETE,aph(3')-Ia=COMPLETE,aph(4)-Ia=COMPLETE,blaCTX-M-65=COMPLETE,dfrA14=COMPLETE,floR=COMPLETE,fosA3=COMPLETE,gyrA_D87Y=POINT,mdsA=COMPLETE,mdsB=COMPLETE,sul1=COMPLETE,tet(A)=COMPLETE	antigen_formula=7:r:1,5,serotype=Infantis	PRJNA298359	1	SPI-6
Salmonella enterica	PUCV66	CFSAN104794,"PUCV66,"SRS6939853	Infantis	PDT000781261.1	2020-07-03 01:17:16	Chile	chicken meat	aac(3)-IVa=COMPLETE,aadA1=COMPLETE,aph(3')-Ia=COMPLETE,aph(4)-Ia=COMPLETE,blaCTX-M-65=COMPLETE,dfrA14=COMPLETE,floR=COMPLETE,gyrA_D87Y=POINT,mdsA=COMPLETE,mdsB=COMPLETE,mdsB=PARTIAL_END_OF_CONTIG,sul1=COMPLETE,tet(A)=COMPLETE	antigen_formula=7:r:1,5,serotype=Infantis	PRJNA298359	1	SPI-6
Salmonella enterica	PUCV67	CFSAN104795,"PUCV67,"SRS6939888	Infantis	PDT000781292.1	2020-07-03 01:17:27	Chile	chicken meat	aac(3)-IVa=COMPLETE,aadA1=COMPLETE,aph(4)-Ia=COMPLETE,blaCTX-M-65=COMPLETE,floR=COMPLETE,fosA3=COMPLETE,gyrA_D87Y=POINT,mdsA=COMPLETE,mdsB=COMPLETE,sul1=COMPLETE,tet(A)=COMPLETE	antigen_formula=7:r:1,5,serotype=Infantis	PRJNA298359	1	SPI-6
Salmonella enterica	PUCV68	CFSAN104796,"PUCV68,"SRS6939877	Infantis	PDT000781281.1	2020-07-03 01:17:23	Chile	chicken meat	blaCMY-2=COMPLETE,fosA7=COMPLETE,gyrA_S83F=POINT,mdsA=COMPLETE,mdsB=COMPLETE,sul2=COMPLETE,tet(A)=COMPLETE	antigen_formula=4:r:1,2,serotype=Heidelberg	PRJNA298359	1	SPI-6
Salmonella enterica	PUCV69	CFSAN104797,"PUCV69,"SRS6939881	Heidelberg	PDT000781285.1	2020-07-03 01:17:24	Chile	chicken meat	aph(3')-Ia=COMPLETE,gyrA_S83F=POINT,mdsA=COMPLETE,mdsB=COMPLETE,tet(A)=COMPLETE	antigen_formula=7:k:1,5,serotype=Thompson	PRJNA298359	1	SPI-6
Salmonella enterica	PUCV70	CFSAN104798,"PUCV70,"SRS6939874	Thompson	PDT000781278.1	2020-07-03 01:17:22	Chile	chicken meat	mdsA=COMPLETE,mdsB=COMPLETE	antigen_formula=4:i:1,2,serotype=Typhimurium	PRJNA298359	1	SPI-6
Salmonella enterica	PUCV71	CFSAN104799,"PUCV71,"SRS6939857	Typhimurium	PDT000781265.1	2020-07-03 01:17:18	Chile	chicken meat	mdsA=COMPLETE,mdsB=COMPLETE	antigen_formula=4:i:1,2,serotype=Typhimurium	PRJNA298359	1	SPI-6
Salmonella enterica	PUCV72	CFSAN104800,"PUCV72,"SRS6939859	Typhimurium	PDT000781267.1	2020-07-03 01:17:18	Chile	chicken meat	mdsA=COMPLETE,mdsB=COMPLETE	antigen_formula=4:i:1,2,serotype=Typhimurium	PRJNA298359	1	SPI-6
Salmonella enterica	PUCV73	CFSAN104801,"PUCV73,"SRS6939876	Typhimurium	PDT000781280.1	2020-07-03 01:17:23	Chile	chicken meat	aac(3)-IVa=COMPLETE,aadA1=COMPLETE,aph(4)-Ia=COMPLETE,blaCTX-M-65=COMPLETE,floR=COMPLETE,fosA3=COMPLETE,gyrA_D87Y=POINT,mdsA=COMPLETE,mdsB=COMPLETE,sul1=COMPLETE,tet(A)=COMPLETE	antigen_formula=7:r:1,5,serotype=Infantis	PRJNA298359	1	SPI-6
Salmonella enterica	PUCV74	CFSAN104802,"PUCV74,"SRS6939871	Typhimurium	PDT000781275.1	2020-07-03 01:17:21	Chile	chicken meat	blaCMY-2=COMPLETE,fosA7=COMPLETE,gyrA_S83F=POINT,mdsA=COMPLETE,mdsB=COMPLETE,sul2=COMPLETE,tet(A)=COMPLETE	antigen_formula=4:r:1,2,serotype=Heidelberg	PRJNA298359	1	SPI-6
Salmonella enterica	PUCV75	CFSAN104803,"PUCV75,"SRS6939854	Typhimurium	PDT000781262.1	2020-07-03 01:17:16	Chile	chicken meat	mdsA=COMPLETE,mdsB=COMPLETE	antigen_formula=4:i:1,2,serotype=Typhimurium	PRJNA298359	1	SPI-6
Salmonella enterica	PUCV76	CFSAN104804,"PUCV76,"SRS6939899	Heidelberg	PDT000781304.1	2020-07-03 01:17:31	Chile	chicken meat	blaCMY-2=COMPLETE,blaCMY=COMPLETE,fosA7=COMPLETE,gyrA_S83F=POINT,mdsA=COMPLETE,mdsB=COMPLETE,sul2=COMPLETE,tet(A)=COMPLETE	antigen_formula=4:r:1,2,serotype=Heidelberg	PRJNA298359	1	SPI-6
Salmonella enterica	RML 7856	RML 7856,"SRS19291913	Paratyphi B	PDT000399816.1	1983	Chile: Santiago	clinical	mdsA=COMPLETE,mdsB=COMPLETE	antigen_formula=4:b:1,2,serotype=Paratyphi B	PRJNA451499	1	SPI-6
Salmonella enterica	RPO 6464	RPO 6464,"SRS19291914	Paratyphi B	PDT000399815.1	1984	Chile: Santiago	clinical	mdsA=COMPLETE,mdsB=COMPLETE	antigen_formula=4:b:1,2,serotype=Paratyphi B	PRJNA451499	1	SPI-6
Salmonella enterica	SCG 6022	SCG 6022	Typhi	PDT000399814.1	1984	Chile: Santiago	clinical		antigen_formula=9:d:-,serotype=Typhi	PRJNA451499	1	SPI-6
Salmonella enterica	STH2370	SRS543292,"STH2370	Typhi	PDT000020670.2	1991	Chile: Santiago	clinical			PRJNA233520	1	SPI-6
Salmonella enterica	TMF 285	TMF 285	Typhi	PDT000399812.1	1985	Chile: Santiago	clinical		antigen_formula=9:d:-,serotype=Typhi	PRJNA451499	1	SPI-6
Salmonella enterica	TTU_360	CFSAN089013,"SRS4134564,"TTU_360	Infantis	PDT000417037.1	2018-12-13 15:47:29	Chile	Poultry (carcass)	aac(3)-IVa=COMPLETE,aadA1=COMPLETE,aph(3')-Ia=COMPLETE,aph(4)-Ia=COMPLETE,blaCTX-M-65=COMPLETE,dfrA14=COMPLETE,floR=COMPLETE,fosA3=COMPLETE,gyrA_D87Y=POINT,mdsA=COMPLETE,mdsB=COMPLETE,sul1=COMPLETE,tet(A)=COMPLETE	antigen_formula=7:r:1,5,serotype=Infantis	PRJNA284276	1	SPI-6
Salmonella enterica	TTU_361	CFSAN089014,"SRS4134530,"TTU_361	Senftenberg	PDT000417003.1	2018-12-13 15:47:20	Chile	Poultry (carcass)	mdsA=COMPLETE,mdsB=COMPLETE,qnrB19=COMPLETE	antigen_formula=1,3,19:g,s,t:-,serotype=Senftenberg	PRJNA284276	1	SPI-6
Salmonella enterica	TTU_364	CFSAN089017,"SRS4134016,"TTU_364	Infantis	PDT000416894.1	2018-12-13 13:46:13	Chile	Poultry (carcass)	aadA1=COMPLETE,gyrA_D87Y=POINT,mdsA=COMPLETE,mdsB=COMPLETE,qnrB19=COMPLETE,sul1=COMPLETE,tet(A)=COMPLETE	antigen_formula=7:r:1,5,serotype=Infantis	PRJNA284276	1	SPI-6
Salmonella enterica	TTU_365	CFSAN089018,"SRS4134528,"TTU_365	Infantis	PDT000417001.1	2018-12-13 15:47:20	Chile	Poultry (carcass)	aac(3)-IVa=COMPLETE,aadA1=COMPLETE,aph(4)-Ia=COMPLETE,blaCTX-M-65=COMPLETE,dfrA14=COMPLETE,floR=COMPLETE,gyrA_D87Y=POINT,mdsA=COMPLETE,mdsB=COMPLETE,sul1=COMPLETE,tet(A)=COMPLETE	antigen_formula=7:r:1,5,serotype=Infantis	PRJNA284276	1	SPI-6
Salmonella enterica	TTU_366	CFSAN089019,"SRS4134600,"TTU_366	Infantis	PDT000417073.1	2018-12-13 15:47:37	Chile	Poultry (carcass)	aac(3)-IVa=COMPLETE,aadA1=COMPLETE,aph(4)-Ia=COMPLETE,blaCTX-M-65=COMPLETE,dfrA14=COMPLETE,floR=COMPLETE,gyrA_D87Y=POINT,mdsA=COMPLETE,mdsB=COMPLETE,sul1=COMPLETE,tet(A)=COMPLETE	antigen_formula=7:r:1,5,serotype=Infantis	PRJNA284276	1	SPI-6
Salmonella enterica	TTU_369	CFSAN089022,"SRS4134535,"TTU_369	Infantis	PDT000417008.1	2018-12-13 15:47:21	Chile	Poultry (carcass)	aadA1=COMPLETE,gyrA_D87Y=POINT,mdsA=COMPLETE,mdsB=COMPLETE,qnrB19=COMPLETE,sul1=COMPLETE,tet(A)=COMPLETE	antigen_formula=7:r:1,5,serotype=Infantis	PRJNA284276	1	SPI-6
Salmonella enterica	TTU_371	CFSAN089024,"SRS4134601,"TTU_371	Infantis	PDT000417074.1	2018-12-13 15:47:37	Chile	Poultry (carcass)	aadA1=COMPLETE,gyrA_D87Y=POINT,mdsA=COMPLETE,mdsB=COMPLETE,sul1=COMPLETE,tet(A)=COMPLETE	antigen_formula=7:r:1,5,serotype=Infantis	PRJNA284276	1	SPI-6
Salmonella enterica	UAB-RT002	CFSAN104806,"SRS6939887,"UAB-RT002	Typhimurium	PDT000781290.1	2020-07-03 01:17:26	Chile	feces (Parabuteo unicinctus)	mdsA=COMPLETE,mdsB=COMPLETE	antigen_formula=4:i:1,2,serotype=Typhimurium	PRJNA298359	1	SPI-6
Salmonella enterica	UAB-RT003	CFSAN104807,"SRS6939890,"UAB-RT003	II 47:b:1,5	PDT000781294.1	2020-07-03 01:17:27	Chile	thylamys elegans (marsupial)	mdsA=COMPLETE,mdsB=COMPLETE	antigen_formula=47:b:1,5,serotype=II 47:b:1,5	PRJNA298359	1	SPI-19
Salmonella enterica	UAB-RT008	CFSAN104808,"SRS6939898,"UAB-RT008	Infantis	PDT000781302.1	2020-07-03 01:17:30	Chile	feces (Vultur gryphus)	mdsA=COMPLETE,mdsB=COMPLETE	antigen_formula=7:r:1,5,serotype=Infantis	PRJNA298359	1	SPI-6
Salmonella enterica	UAB-RT014	CFSAN104809,"SRS6939895,"UAB-RT014	II 47:b:1,5	PDT000781299.1	2020-07-03 01:17:29	Chile	thylamys elegans (marsupial)	mdsA=COMPLETE,mdsB=COMPLETE	antigen_formula=47:b:1,5,serotype=II 47:b:1,5	PRJNA298359	1	SPI-19
Salmonella enterica	UAB-RT022	CFSAN104810,"SRS6939875,"UAB-RT022	Typhimurium	PDT000781279.1	2020-07-03 01:17:23	Chile	feces (Nycticorax)	mdsA=COMPLETE,mdsB=COMPLETE,qnrB19=COMPLETE,tet(B)=COMPLETE	antigen_formula=4:i:1,2,serotype=Typhimurium	PRJNA298359	1	SPI-6
Salmonella enterica	UAB-RT023	CFSAN104811,"SRS6939855,"UAB-RT023	Typhimurium	PDT000781263.1	2020-07-03 01:17:17	Chile	feces (Bubulcus ibis)	mdsA=COMPLETE,mdsB=COMPLETE	antigen_formula=4:i:1,2,serotype=Typhimurium	PRJNA298359	1	SPI-6
Salmonella enterica	UAB-RT024	CFSAN104812,"SRS6939885,"UAB-RT024	Typhimurium	PDT000781288.1	2020-07-03 01:17:26	Chile	feces (Bubulcus ibis)	mdsA=COMPLETE,mdsB=COMPLETE,qnrB19=COMPLETE	antigen_formula=4:i:1,2,serotype=Typhimurium	PRJNA298359	1	SPI-6
Salmonella enterica	UAB-RT027	CFSAN104813,"SRS6939872,"UAB-RT027	Infantis	PDT000781276.1	2020-07-03 01:17:22	Chile	feces (Larus dominicanus)	aac(3)-IVa=COMPLETE,aadA1=COMPLETE,aph(3')-Ia=COMPLETE,aph(4)-Ia=COMPLETE,blaCTX-M-65=COMPLETE,dfrA14=COMPLETE,floR=COMPLETE,fosA3=COMPLETE,gyrA_D87Y=POINT,mdsA=COMPLETE,mdsB=COMPLETE,sul1=COMPLETE,tet(A)=COMPLETE	antigen_formula=7:r:1,5,serotype=Infantis	PRJNA298359	1	SPI-6
Salmonella enterica	VOM 6681	VOM 6681	Paratyphi A	PDT000399836.1	1983	Chile: Santiago	clinical		antigen_formula=2:a:1,5,serotype=Paratyphi A	PRJNA451499	1	SPI-6
Salmonella enterica	VTP 6619	VTP 6619	Typhi	PDT000399813.1	1984	Chile: Santiago	clinical		antigen_formula=9:d:-,serotype=Typhi	PRJNA451499	1	SPI-6

## Sheet: 4,5,12 b -
														T6SS effectors and candidate effectors
#Organism group	Strain	Isolate identifiers	Serotype	Isolate	Create date	Location	Isolation source	AMR genotypes	Computed types	Bioproject	number of T6SS gene clusters	SPI	T6SS classification	Tae2	Tae4	Tge2	Tlde1	L-Ala, D-Glu endopeptidase	PgP	TseH-like	Peptidase_M64	Reprolysin 4	PAAR-RhsA-Ntox47
Salmonella enterica	CFSAN024725	CFSAN024725,"SAL4694,"SGB1,"UMD-CL67	4,5,12:b:-	PDT000046435.1	2014-12-22 15:03:54	Chile	kelp gull (Larus dominicanus)	mdsA=COMPLETE,mdsB=COMPLETE	antigen_formula=4:b:1,2,serotype=Paratyphi B	PRJNA186035	1	SPI-6	i3	0	1	0	1	0	0	0	0	0	1
0 = absence of the corresponding T6SS effector or candidate effector
1= presence of the corresponding T6SS effector or candidate effector

## Sheet: 6,7 b -
														T6SS effectors and candidate effectors
#Organism group	Strain	Isolate identifiers	Serotype	Isolate	Create date	Location	Isolation source	AMR genotypes	Computed types	Bioproject	number of T6SS gene clusters	SPI	T6SS classification	Tae2	Tae4	Tge2	Tlde1	L-Ala, D-Glu endopeptidase	DUF4229	PgP	TseH-like	Peptidase_M64	Reprolysin 4	PAAR-RhsA
Salmonella enterica	CFSAN043201	CFSAN043201,"SRS3954802	6,7:b:-	PDT000393220.1	2018-10-19 18:45:31	Chile	water	mdsA=COMPLETE,mdsB=COMPLETE	antigen_formula=7:b:1,5,serotype=Edinburg	PRJNA186035	1	SPI-6	i3	0	1	0	0	1	1	0	0	0	0	1
Salmonella enterica	CFSAN043208	CFSAN043208,"SRS3954797	6,7:b:-	PDT000393226.1	2018-10-19 18:45:31	Chile	water	mdsA=COMPLETE,mdsB=COMPLETE	antigen_formula=7:b:1,5,serotype=Edinburg	PRJNA186035	1	SPI-6	i3	0	1	0	0	1	1	0	0	0	0	1
Salmonella enterica	CFSAN043211	CFSAN043211,"SRS3954803	6,7:b:-	PDT000393219.1	2018-10-19 18:45:30	Chile	water	mdsA=COMPLETE,mdsB=COMPLETE	antigen_formula=7:b:1,5,serotype=Edinburg	PRJNA186035	1	SPI-6	i3	0	1	0	0	1	1	0	0	0	0	1
0 = absence of the corresponding T6SS effector or candidate effector
1= presence of the corresponding T6SS effector or candidate effector

## Sheet: Agona
													T6SS effectors and candidate effectors
#Organism group	Strain	Isolate identifiers	Serotype	Isolate	Create date	Location	Isolation source	AMR genotypes	Computed types	Bioproject	number of T6SS gene clusters	SPI	T6SS classification	PAAR-RhsA-CT
Salmonella enterica	CFSAN024756	CFSAN024756,"SAG1,"SAL4658,"UMD-CL31	Agona	PDT000046453.1	2014-12-22 15:10:05	Chile	penguin	fosA7.2=COMPLETE,mdsA=COMPLETE,mdsB=COMPLETE	antigen_formula=4:f,g,s:-,serotype=Agona	PRJNA186035	1	SPI-19	i1	0
Salmonella enterica	CFSAN024757	CFSAN024757,"SAG2,"SAL4659,"UMD-CL32	Agona	PDT000046436.1	2014-12-22 15:04:13	Chile	kelp gull (Larus dominicanus)	fosA7.2=COMPLETE,mdsA=COMPLETE,mdsB=COMPLETE	antigen_formula=4:f,g,s:-,serotype=Agona	PRJNA186035	1	SPI-19	i1	0
Salmonella enterica	CFSAN024758	CFSAN024758,"SAG3,"SAL4660,"UMD-CL33	Agona	PDT000046437.1	2014-12-22 15:04:32	Chile	penguin	fosA7.2=COMPLETE,mdsA=COMPLETE,mdsB=COMPLETE	antigen_formula=4:f,g,s:-,serotype=Agona	PRJNA186035	1	SPI-19	i1	0
Salmonella enterica	CFSAN024759	CFSAN024759,"SAG4,"SAL4661,"UMD-CL34	Agona	PDT000046454.1	2014-12-22 15:10:33	Chile	clinical	fosA7.2=COMPLETE,mdsA=COMPLETE,mdsB=COMPLETE	antigen_formula=4:f,g,s:-,serotype=Agona	PRJNA186035	1	SPI-19	i1	0
Salmonella enterica	CFSAN024760	CFSAN024760,"SAG5,"SAL4662,"UMD-CL35	Agona	PDT000046438.1	2014-12-22 15:04:55	Chile	clinical	fosA7.2=COMPLETE,mdsA=COMPLETE,mdsB=COMPLETE	antigen_formula=4:f,g,s:-,serotype=Agona	PRJNA186035	1	SPI-19	i1	0
Salmonella enterica	CFSAN024761	CFSAN024761,"SAG6,"SAL4663,"UMD-CL36	Agona	PDT000046439.1	2014-12-22 15:05:15	Chile	penguin	fosA7.2=COMPLETE,mdsA=COMPLETE,mdsB=COMPLETE	antigen_formula=4:f,g,s:-,serotype=Agona	PRJNA186035	1	SPI-19	i1	1
Salmonella enterica	Burnett-PUCV4	Burnett-PUCV4,"CFSAN104733,"SRS6179715	Agona	PDT000688636.1	2020-02-25 16:14:17	Chile	chicken meat	aadA22=COMPLETE,fosA7.2=COMPLETE,lnu(G)=COMPLETE,mdsA=COMPLETE,mdsB=COMPLETE,sul1=COMPLETE,tet(B)=COMPLETE	antigen_formula=4:f,g,s:-,serotype=Agona	PRJNA298359	1	SPI-19	i1	0
Salmonella enterica	Burnett-PUCV5	Burnett-PUCV5,"CFSAN104734,"SRS6179706	Agona	PDT000688633.1	2020-02-25 16:14:16	Chile	chicken meat	aadA22=COMPLETE,fosA7.2=COMPLETE,lnu(G)=COMPLETE,mdsA=COMPLETE,mdsB=COMPLETE,sul1=COMPLETE,tet(B)=COMPLETE	antigen_formula=4:f,g,s:-,serotype=Agona	PRJNA298359	1	SPI-19	i1	1
Salmonella enterica	Burnett-PUCV6	Burnett-PUCV6,"CFSAN104735,"SRS6179711	Agona	PDT000688639.1	2020-02-25 16:14:19	Chile	chicken meat	aadA22=COMPLETE,fosA7.2=COMPLETE,lnu(G)=COMPLETE,mdsA=COMPLETE,mdsB=COMPLETE,sul1=COMPLETE,tet(B)=COMPLETE	antigen_formula=4:f,g,s:-,serotype=Agona	PRJNA298359	0	None	none	0
Salmonella enterica	Burnett-PUCV7	Burnett-PUCV7,"CFSAN104736,"SRS6179717	Agona	PDT000688644.1	2020-02-25 16:14:22	Chile	chicken meat	aadA22=COMPLETE,fosA7.2=COMPLETE,lnu(G)=COMPLETE,mdsA=COMPLETE,mdsB=COMPLETE,sul1=COMPLETE,tet(B)=COMPLETE	antigen_formula=4:f,g,s:-,serotype=Agona	PRJNA298359	1	SPI-19	i1	0
Salmonella enterica	Burnett-PUCV8	Burnett-PUCV8,"CFSAN104737,"SRS6215864	Agona	PDT000690610.1	2020-02-25 19:19:01	Chile	chicken meat	aadA22=COMPLETE,fosA7.2=COMPLETE,lnu(G)=COMPLETE,mdsA=COMPLETE,mdsB=COMPLETE,sul1=COMPLETE,tet(B)=COMPLETE	antigen_formula=4:f,g,s:-,serotype=Agona	PRJNA298359	1	SPI-19	i1	0
Salmonella enterica	Burnett-PUCV9	Burnett-PUCV9,"CFSAN104738,"SRS6201054	Agona	PDT000689953.1	2020-02-25 19:15:58	Chile	chicken meat	aadA22=COMPLETE,fosA7.2=COMPLETE,lnu(G)=COMPLETE,mdsA=COMPLETE,mdsB=COMPLETE,sul1=COMPLETE,tet(B)=COMPLETE	antigen_formula=4:f,g,s:-,serotype=Agona	PRJNA298359	1	SPI-19	i1	0
Salmonella enterica	Burnett_PUCV40	Burnett_PUCV40,"CFSAN104782,"SRS7249381	Agona	PDT000819569.1	2020-08-23 22:16:55	Chile	chicken meat	aac(3)-IVa=COMPLETE,aadA1=COMPLETE,aph(3')-Ia=COMPLETE,aph(4)-Ia=COMPLETE,blaCTX-M-65=COMPLETE,dfrA14=COMPLETE,floR=COMPLETE,fosA3=COMPLETE,gyrA_D87Y=POINT,mdsA=COMPLETE,mdsB=COMPLETE,sul1=COMPLETE,tet(A)=COMPLETE	antigen_formula=-:-:-,serotype=I -:-:-	PRJNA298359	1	SPI-6	i1	0
0 = absence of the corresponding T6SS effector or candidate effector
1= presence of the corresponding T6SS effector or candidate effector

## Sheet: Anatum
														T6SS effectors and candidate effectors
#Organism group	Strain	Isolate identifiers	Serotype	Isolate	Create date	Location	Isolation source	AMR genotypes	Computed types	Bioproject	number of T6SS gene clusters	SPI	T6SS classification	Tae2	Tae4	Tge2	Tlde1	L-Ala, D-Glu endopeptidase	PgP	TseH-like	Peptidase_M64	Reprolysin 4	PAAR-RhsA-HNHc	DUF4329
Salmonella enterica	CFSAN024762	CFSAN024762,"SAL4664,"SAN1,"UMD-CL37	Anatum	PDT000149043.1	2016-09-15 13:07:59	Chile	kelp gull (Larus dominicanus)	mdsA=COMPLETE,mdsB=COMPLETE	antigen_formula=3,10:e,h:1,6,serotype=Anatum	PRJNA186035	1	SPI-6	i3	0	1	0	1	0	0	0	0	0	1	1
Salmonella enterica	CFSAN024763	CFSAN024763,"SAL4665,"SAN3,"SRS4126816,"UMD-CL38	Anatum	PDT000046455.1	2014-12-22 15:11:13	Chile	clinical	mdsA=COMPLETE,mdsB=COMPLETE	antigen_formula=3,10:e,h:1,6,serotype=Anatum	PRJNA186035	1	SPI-6	i3	0	1	0	1	0	0	0	0	0	1	1
Salmonella enterica	CFSAN024764	CFSAN024764,"SAL4666,"SAN4,"UMD-CL39	Anatum	PDT000046440.1	2014-12-22 15:05:35	Chile	clinical	mdsA=COMPLETE,mdsB=COMPLETE	antigen_formula=3,10:e,h:1,6,serotype=Anatum	PRJNA186035	1	SPI-6	i3	0	1	0	0	0	0	0	0	0	0	0
Salmonella enterica	CFSAN043217	CFSAN043217,"SRS3954813	Anatum	PDT000393209.1	2018-10-19 18:45:29	Chile	water	mdsA=COMPLETE,mdsB=COMPLETE	antigen_formula=3,10:e,h:1,6,serotype=Anatum	PRJNA186035	1	SPI-6	i3	0	1	0	1	0	0	0	0	0	1	1
Salmonella enterica	FA0214	CFSAN098222,"FA0214,"SRS5614803	Anatum	PDT000624437.1	2019-11-07 16:31:37	Chile	canal water	mdsA=COMPLETE,mdsB=COMPLETE	antigen_formula=3,10:e,h:1,6,serotype=Anatum	PRJNA560080	1	SPI-6	i3	0	1	0	1	0	0	0	0	0	1	1
0 = absence of the corresponding T6SS effector or candidate effector
1= presence of the corresponding T6SS effector or candidate effector

## Sheet: Braenderup
														T6SS effectors and candidate effectors
#Organism group	Strain	Isolate identifiers	Serotype	Isolate	Create date	Location	Isolation source	AMR genotypes	Computed types	Bioproject	number of T6SS gene clusters	SPI	T6SS classification	Tae2	Tae4	Tge2	Tlde1	L-Ala, D-Glu endopeptidase	PgP	TseH-like	Peptidase_M64	Reprolysin 4	RhsA-CT	RhsA-Tox_HNH-EHHH	PAAR-RhsA-CT	PAAR-RhsA-NucA_B
Salmonella enterica	Burnett-UAB-RT029	Burnett-UAB-RT029,"CFSAN104815,"SRS7590676	Braenderup	PDT000868687.1	2020-10-27 00:25:30	Chile	environmental swab aquatic wild bird	mdsA=COMPLETE,mdsB=COMPLETE	antigen_formula=7:e,h:e,n,z15,serotype=Braenderup	PRJNA298359	1	SPI-6	i3	0	1	1	1	0	0	0	0	0	1	1	1	1
0 = absence of the corresponding T6SS effector or candidate effector
1= presence of the corresponding T6SS effector or candidate effector

## Sheet: Brandenburg
														T6SS effectors and candidate effectors
#Organism group	Strain	Isolate identifiers	Serotype	Isolate	Create date	Location	Isolation source	AMR genotypes	Computed types	Bioproject	number of T6SS gene clusters	SPI	T6SS classification	Tae2	Tae4	Tge2	Tlde1	L-Ala, D-Glu endopeptidase	PgP	TseH-like	Peptidase_M64	Reprolysin 4	PAAR-RhsA-CT	RhsA-Ntox47
Salmonella enterica	CFSAN024765	CFSAN024765,"SAL4667,"SBR1,"SRS4126815,"UMD-CL40	Brandenburg	PDT000046441.1	2014-12-22 15:05:54	Chile	sea lion (Otaria flavescens)	mdsA=COMPLETE,mdsB=COMPLETE	antigen_formula=4:l,v:e,n,z15,serotype=Brandenburg	PRJNA186035	1	SPI-6	i3	0	1	0	1	1	0	0	0	0	1	1
Salmonella enterica	LON-75-3	CFSAN098633,"LON-75-3,"SRS6108847	Brandenburg	PDT000678483.1	2020-02-06 02:14:51	Chile	river water	mdsA=COMPLETE,mdsB=COMPLETE	antigen_formula=4:l,v:e,n,z15,serotype=Brandenburg	PRJNA560080	1	SPI-6	i3	0	1	0	1	1	0	0	0	0	1	1
Salmonella enterica	LON-75-4	CFSAN100203,"LON-75-4,"SRS6108880	Brandenburg	PDT000678514.1	2020-02-06 02:15:00	Chile	river water	mdsA=COMPLETE,mdsB=COMPLETE	antigen_formula=4:l,v:e,n,z15,serotype=Brandenburg	PRJNA560080	1	SPI-6	i3	0	1	0	1	1	0	0	0	0	1	1
Salmonella enterica	LON-75-5	CFSAN100204,"LON-75-5,"SRS6108887	Brandenburg	PDT000678521.1	2020-02-06 02:15:02	Chile	river water	mdsA=COMPLETE,mdsB=COMPLETE	antigen_formula=4:l,v:e,n,z15,serotype=Brandenburg	PRJNA560080	1	SPI-6	i3	0	1	0	1	1	0	0	0	0	1	1
Salmonella enterica	LON-75-6	CFSAN097937,"LON-75-6,"SRS5614841	Brandenburg	PDT000624475.1	2019-11-07 16:31:47	Chile	river water	mdsA=COMPLETE,mdsB=COMPLETE	antigen_formula=4:l,v:e,n,z15,serotype=Brandenburg	PRJNA560080	1	SPI-6	i3	0	1	0	1	1	0	0	0	0	1	1
Salmonella enterica	LON-75-8	CFSAN098576,"LON-75-8,"SRS5636534	Brandenburg	PDT000627110.2	2020-01-09 07:26:14	Chile	river water	mdsA=COMPLETE,mdsB=COMPLETE	antigen_formula=4:l,v:e,n,z15,serotype=Brandenburg	PRJNA560080	1	SPI-6	i3	0	1	0	1	1	0	0	0	0	1	1
Salmonella enterica	LON-75-10	CFSAN098634,"LON-75-10,"SRS6108844	Brandenburg	PDT000678250.1	2020-02-06 00:10:40	Chile	river water	mdsA=COMPLETE,mdsB=COMPLETE	antigen_formula=4:l,v:e,n,z15,serotype=Brandenburg	PRJNA560080	1	SPI-6	i3	0	1	0	1	1	0	0	0	0	1	1
Salmonella enterica	LON-75-11	CFSAN100524,"LON-75-11,"SRS6108387	Brandenburg	PDT000678357.1	2020-02-06 02:14:17	Chile	river water	mdsA=COMPLETE,mdsB=COMPLETE	antigen_formula=4:l,v:e,n,z15,serotype=Brandenburg	PRJNA560080	1	SPI-6	i3	0	1	0	1	1	0	0	0	0	1	1
Salmonella enterica	LON-75-12	CFSAN100525,"LON-75-12,"SRS6108309	Brandenburg	PDT000678309.1	2020-02-06 02:14:02	Chile	river water	mdsA=COMPLETE,mdsB=COMPLETE	antigen_formula=4:l,v:e,n,z15,serotype=Brandenburg	PRJNA560080	1	SPI-6	i3	0	1	0	1	1	0	0	0	0	1	1
Salmonella enterica	LON-75-13	CFSAN098577,"LON-75-13,"SRS5635560	Brandenburg	PDT000627002.2	2020-01-09 07:26:12	Chile	river water	mdsA=COMPLETE,mdsB=COMPLETE	antigen_formula=4:l,v:e,n,z15,serotype=Brandenburg	PRJNA560080	1	SPI-6	i3	0	1	0	1	1	0	0	0	0	1	1
Salmonella enterica	LON-77-9	CFSAN098635,"LON-77-9,"SRS6108836	Brandenburg	PDT000678248.1	2020-02-06 00:10:39	Chile	river water	mdsA=COMPLETE,mdsB=COMPLETE	antigen_formula=4:l,v:e,n,z15,serotype=Brandenburg	PRJNA560080	1	SPI-6	i3	0	1	0	1	1	0	0	0	0	1	1
Salmonella enterica	LON-105-14	CFSAN098642,"LON-105-14,"SRS6108897	Brandenburg	PDT000678531.1	2020-02-06 02:15:05	Chile	river water	mdsA=COMPLETE,mdsB=COMPLETE	antigen_formula=4:l,v:e,n,z15,serotype=Brandenburg	PRJNA560080	1	SPI-6	i3	0	1	0	1	1	0	0	0	0	1	1
Salmonella enterica	LON-105-15	CFSAN098643,"LON-105-15,"SRS6108881	Brandenburg	PDT000678515.1	2020-02-06 02:15:00	Chile	river water	mdsA=COMPLETE,mdsB=COMPLETE	antigen_formula=4:l,v:e,n,z15,serotype=Brandenburg	PRJNA560080	1	SPI-6	i3	0	1	0	1	1	0	0	0	0	1	1
Salmonella enterica	LON-105-17	CFSAN097945,"LON-105-17,"SRS5614871	Brandenburg	PDT000624505.1	2019-11-07 16:31:56	Chile	river water	mdsA=COMPLETE,mdsB=COMPLETE	antigen_formula=4:l,v:e,n,z15,serotype=Brandenburg	PRJNA560080	1	SPI-6	i3	0	1	0	1	1	0	0	0	0	1	1
Salmonella enterica	MATAQ-77-1	CFSAN097938,"MATAQ-77-1,"SRS5614874	Brandenburg	PDT000624508.1	2019-11-07 16:31:57	Chile	river water	mdsA=COMPLETE,mdsB=COMPLETE	antigen_formula=4:l,v:e,n,z15,serotype=Brandenburg	PRJNA560080	1	SPI-6	i3	0	1	0	1	1	0	0	0	0	1	1
Salmonella enterica	MATAQ-77-2	CFSAN098578,"MATAQ-77-2,"SRS5635621	Brandenburg	PDT000627011.2	2020-01-09 07:26:13	Chile	river water	mdsA=COMPLETE,mdsB=COMPLETE	antigen_formula=4:l,v:e,n,z15,serotype=Brandenburg	PRJNA560080	1	SPI-6	i3	0	1	0	1	1	0	0	0	0	1	1
Salmonella enterica	MATAQ-77-4	CFSAN097939,"MATAQ-77-4,"SRS5614872	Brandenburg	PDT000624506.1	2019-11-07 16:31:56	Chile	river water	mdsA=COMPLETE,mdsB=COMPLETE	antigen_formula=4:l,v:e,n,z15,serotype=Brandenburg	PRJNA560080	1	SPI-6	i3	0	1	0	1	1	0	0	0	0	1	1
Salmonella enterica	MATAQ-77-10	CFSAN100205,"MATAQ-77-10,"SRS6108908	Brandenburg	PDT000678542.1	2020-02-06 02:15:11	Chile	river water	mdsA=COMPLETE,mdsB=COMPLETE	antigen_formula=4:l,v:e,n,z15,serotype=Brandenburg	PRJNA560080	1	SPI-6	i3	0	1	0	1	1	0	0	0	0	1	1
Salmonella enterica	MATAQ-77-11	CFSAN100206,"MATAQ-77-11,"SRS6108890	Brandenburg	PDT000678524.1	2020-02-06 02:15:03	Chile	river water	mdsA=COMPLETE,mdsB=COMPLETE	antigen_formula=4:l,v:e,n,z15,serotype=Brandenburg	PRJNA560080	1	SPI-6	i3	0	1	0	1	1	0	0	0	0	1	1
Salmonella enterica	MATAQ-77-12	CFSAN098636,"MATAQ-77-12,"SRS6108860	Brandenburg	PDT000678495.1	2020-02-06 02:14:55	Chile	river water	mdsA=COMPLETE,mdsB=COMPLETE	antigen_formula=4:l,v:e,n,z15,serotype=Brandenburg	PRJNA560080	1	SPI-6	i3	0	1	0	1	1	0	0	0	0	1	1
0 = absence of the corresponding T6SS effector or candidate effector
1= presence of the corresponding T6SS effector or candidate effector

## Sheet: Corvallis
														T6SS effectors and candidate effectors
#Organism group	Strain	Isolate identifiers	Serotype	Isolate	Create date	Location	Isolation source	AMR genotypes	Computed types	Bioproject	number of T6SS gene clusters	SPI	T6SS classification	Tae2	Tae4	Tge2	Tlde1	L-Ala, D-Glu endopeptidase	PgP	TseH-like	Peptidase_M64	Reprolysin 4	PAAR-RhsA	PAAR-RhsA-HNHc
Salmonella enterica	CFSAN043220	CFSAN043220,"SRS3954815	Corvallis	PDT000393206.1	2018-10-19 18:45:28	Chile	water	mdsA=COMPLETE,mdsB=COMPLETE	antigen_formula=8:z4,z23:-,serotype=Corvallis	PRJNA186035	1	SPI-6	i3	0	1	1	1	0	0	0	0	0	0	1
Salmonella enterica	CFSAN070119	53,"CFSAN070119,"SRS4800536	Corvallis	PDT000504671.1	2019-05-21 17:50:47	Chile	water	mdsA=COMPLETE,mdsB=COMPLETE,qnrS1=COMPLETE	antigen_formula=8:z4,z23:-,serotype=Corvallis	PRJNA186035	1	SPI-6	i3	0	1	1	1	0	0	0	0	0	1	0
0 = absence of the corresponding T6SS effector or candidate effector
1= presence of the corresponding T6SS effector or candidate effector

## Sheet: Derby
														T6SS effectors and candidate effectors
#Organism group	Strain	Isolate identifiers	Serotype	Isolate	Create date	Location	Isolation source	AMR genotypes	Computed types	Bioproject	number of T6SS gene clusters	SPI	T6SS classification	Tae2	Tae4	Tge2	Tlde1	L-Ala, D-Glu endopeptidase	PgP	TseH-like	Peptidase_M64	Reprolysin 4	PAAR-RhsA-COG4290
Salmonella enterica	CFSAN070131	C5,"CFSAN070131,"SRS4800531	Derby	PDT000504666.1	2019-05-21 17:50:46	Chile	environmental swab	aadA2=COMPLETE,fosA7.3=COMPLETE,mdsA=COMPLETE,mdsB=COMPLETE,sul1=COMPLETE,tet(A)=COMPLETE	antigen_formula=4:f,g:-,serotype=Derby	PRJNA186035	1	SPI-6	i3	0	1	1	1	0	0	0	0	0	1
Salmonella enterica	CFSAN070133	C7,"CFSAN070133,"SRS4800534	Derby	PDT000504669.1	2019-05-21 17:50:47	Chile	environmental swab	aadA2=COMPLETE,fosA7.3=COMPLETE,mdsA=COMPLETE,mdsB=COMPLETE,sul1=COMPLETE,tet(A)=COMPLETE	antigen_formula=4:f,g:-,serotype=Derby	PRJNA186035	1	SPI-6	i3	0	1	1	1	0	0	0	0	0	1
0 = absence of the corresponding T6SS effector or candidate effector
1= presence of the corresponding T6SS effector or candidate effector

## Sheet: Dublin
														SPI-6 T6SS effectors and candidate effectors														SPI-19 T6SS effectors and candidate effectors
#Organism group	Strain	Isolate identifiers	Serotype	Isolate	Create date	Location	Isolation source	AMR genotypes	Computed types	Bioproject	number of T6SS gene clusters	SPI	T6SS classification	Tae2	Tae4	Tge2	Tlde1	L-Ala, D-Glu endopeptidase	PgP	TseH-like	Peptidase_M64	Reprolysin 4	Rhsmain	RhsA-Ntox47	PAAR-RhsA-HNHc	RhsA-CdiA		PAAR-RhsA-M91	LysM
Salmonella enterica	CFSAN024767	CFSAN024767,"SAL4669,"SDU1,"UMD-CL42	Dublin	PDT000046456.1	2014-12-22 15:11:37	Chile	kelp gull (Larus dominicanus)	mdsA=COMPLETE,mdsB=COMPLETE	antigen_formula=9:g,p:-,serotype=Dublin	PRJNA186035	2	SPI-6 / SPI-19	i3/i1	1	0	0	1	0	0	0	0	0	1	1	1	1		1	1
Salmonella enterica	CFSAN024768	CFSAN024768,"SAL4670,"SDU2,"UMD-CL43	Dublin	PDT000046442.1	2014-12-22 15:06:10	Chile	clinical	mdsA=COMPLETE,mdsB=COMPLETE	antigen_formula=9:g,p:-,serotype=Dublin	PRJNA186035	2	SPI-6 / SPI-19	i3/i1	1	0	0	1	0	0	0	0	0	1	1	1	1		1	1
Salmonella enterica	CFSAN024769	CFSAN024769,"SAL4671,"SDU3,"UMD-CL44	Dublin	PDT000046443.1	2014-12-22 15:06:31	Chile	clinical	mdsA=COMPLETE,mdsB=COMPLETE	antigen_formula=9:g,p:-,serotype=Dublin	PRJNA186035	2	SPI-6 / SPI-19	i3/i1	1	0	0	1	0	0	0	0	0	1	1	1	1		1	1
Salmonella enterica	CLA-55-2	CFSAN098558,"CLA-55-2,"SRS5939593	Dublin	PDT000654578.1	2020-01-03 18:29:28	Chile	creek water	mdsA=COMPLETE,mdsB=COMPLETE	antigen_formula=9:g,p:-,serotype=Dublin	PRJNA560080	2	SPI-6 / SPI-19	i3/i1	1	0	0	1	0	0	0	0	0	1	1	1	1		1	1
Salmonella enterica	CLA-55-5	CFSAN097916,"CLA-55-5,"SRS5614826	Dublin	PDT000624460.1	2019-11-07 16:31:43	Chile	creek water	mdsA=COMPLETE,mdsB=COMPLETE	antigen_formula=9:g,p:-,serotype=Dublin	PRJNA560080	2	SPI-6 / SPI-19	i3/i1	1	0	0	1	0	0	0	0	0	1	1	1	1		1	1
0 = absence of the corresponding T6SS effector or candidate effector
1= presence of the corresponding T6SS effector or candidate effector

[truncated: 36 more sheets: Edinburgh, Enteritidis, Falkensee, Hadar, Havana, Heidelberg, I 4, 5 ,12 i -, II 47 b 1,5, IIb 58 k z, IIIb 47 i z, IIIb 48 i z, IIIb 50 r z, IIIb 58 k z, IIIb 61 i z, Infantis, Johannesburg, Livingstone, Manhattan, Mbandaka, Minnesota …]
