# Supplementary material for: Type VI Secretion Systems in Salmonella Encode New Effectors with Putative Antibacterial and Anti-Eukaryotic Activities
Source: Microorganisms. 2026 May 30;14(6):1232. doi: 10.3390/microorganisms14061232 (PMC13304343; doi:10.3390/microorganisms14061232)
Supplement: Supplementary file 1 [file microorganisms-14-01232-s001.zip › Table S2.xlsx]

## Sheet: DeamC
Accession	Scientific Name	Common Name	Taxid
WP_223191115.1	Salmonella enterica	enterobacteria	28901
EAA7085237.1	Salmonella enterica subsp. enterica serovar Veneziana	enterobacteria	2565153
EAA8091067.1	Salmonella enterica subsp. enterica serovar Molade	enterobacteria	487000
EAN4330877.1	Salmonella enterica	enterobacteria	28901
EAO4364915.1	Salmonella enterica subsp. enterica serovar Bere	enterobacteria	2024271
EBE7213706.1	Salmonella enterica	enterobacteria	28901
EBE7227085.1	Salmonella enterica	enterobacteria	28901
EBE7240443.1	Salmonella enterica	enterobacteria	28901
EBJ9935596.1	Salmonella enterica	enterobacteria	28901
EBP1816891.1	Salmonella enterica	enterobacteria	28901
ECA6439007.1	Salmonella enterica subsp. enterica serovar Senftenberg	enterobacteria	28150
ECQ3230958.1	Salmonella enterica	enterobacteria	28901
ECR7221483.1	Salmonella enterica	enterobacteria	28901
EDL8228737.1	Salmonella enterica subsp. enterica serovar Senftenberg	enterobacteria	28150
EFP4761009.1	Salmonella enterica	enterobacteria	28901
EGE7128472.1	Salmonella enterica	enterobacteria	28901
EGN3961935.1	Salmonella enterica	enterobacteria	28901
EIP1906951.1	Salmonella enterica	enterobacteria	28901
HBQ3617832.1	Salmonella enterica subsp. enterica serovar Senftenberg	enterobacteria	28150
HBQ3622572.1	Salmonella enterica subsp. enterica serovar Senftenberg	enterobacteria	28150
HCB4564264.1	Salmonella enterica	enterobacteria	28901
WP_023165807.1	Salmonella	enterobacteria	590
WP_139775335.1	Salmonella enterica	enterobacteria	28901
WP_183050016.1	Salmonella enterica	enterobacteria	28901
HAF8178454.1	Salmonella enterica	enterobacteria	28901
EGN4010996.1	Salmonella enterica	enterobacteria	28901
EHW1970426.1	Salmonella enterica subsp. enterica serovar Senftenberg	enterobacteria	28150
WP_432761689.1	Salmonella enterica	enterobacteria	28901
EPD3103786.1	Salmonella enterica	enterobacteria	28901
WP_419956923.1	Salmonella	enterobacteria	590
WP_438826919.1	Salmonella enterica	enterobacteria	28901
WP_157908303.1	Escherichia coli	E. coli	562
EAX3604231.1	Salmonella enterica	enterobacteria	28901
EBP2508540.1	Salmonella enterica	enterobacteria	28901
EDW0654348.1	Salmonella enterica subsp. enterica serovar Weslaco	enterobacteria	1243597
EPE4534917.1	Salmonella enterica	enterobacteria	28901
EPY6137851.1	Salmonella enterica subsp. enterica	enterobacteria	59201
HBI7533970.1	Escherichia coli	E. coli	562
WP_128568114.1	Escherichia sp. MOD1-EC5434	enterobacteria	2093870
WP_337924510.1	Salmonella enterica	enterobacteria	28901
WP_350368008.1	Salmonella enterica	enterobacteria	28901
WP_252990179.1	Salmonella enterica	enterobacteria	28901
WP_432758342.1	Escherichia ruysiae	enterobacteria	2608867
EAO9940606.1	Salmonella enterica	enterobacteria	28901
EEP1021081.1	Salmonella enterica	enterobacteria	28901
EHO2964684.1	Salmonella enterica	enterobacteria	28901
HBZ6171938.1	Salmonella enterica	enterobacteria	28901
WP_350430921.1	Salmonella enterica	enterobacteria	28901
MEZ3029580.1	Escherichia ruysiae	enterobacteria	2608867
WP_425303843.1	Salmonella enterica	enterobacteria	28901
WP_425220252.1	Salmonella enterica	enterobacteria	28901

## Sheet: Tox-REase5
Accession	Scientific Name	Common Name	Taxid
WP_350398508.1	Salmonella enterica	enterobacteria	28901
EAB3275946.1	Salmonella enterica	enterobacteria	28901
EAP0001476.1	Salmonella enterica	enterobacteria	28901
EAS3172730.1	Salmonella enterica	enterobacteria	28901
EAU0859599.1	Salmonella enterica	enterobacteria	28901
EAZ0395609.1	Salmonella enterica	enterobacteria	28901
EBD9168831.1	Salmonella enterica	enterobacteria	28901
EBO1497205.1	Salmonella enterica subsp. enterica serovar Idikan	enterobacteria	486995
EBS2231400.1	Salmonella enterica subsp. enterica serovar Middlesbrough	enterobacteria	2564787
EBS3909945.1	Salmonella enterica subsp. enterica serovar Tilene	enterobacteria	2565108
EBV0233590.1	Salmonella enterica subsp. enterica serovar Kingabwa	enterobacteria	2564621
EBZ7423222.1	Salmonella enterica subsp. enterica serovar Bonariensis	enterobacteria	1173564
ECD1555553.1	Salmonella enterica subsp. enterica serovar Ouagadougou	enterobacteria	2564899
ECE3759522.1	Salmonella enterica	enterobacteria	28901
ECE3822947.1	Salmonella enterica	enterobacteria	28901
ECJ8379153.1	Salmonella enterica	enterobacteria	28901
ECK2141688.1	Salmonella enterica subsp. enterica serovar Enteritidis	enterobacteria	149539
ECQ3001119.1	Salmonella enterica	enterobacteria	28901
ECR7821220.1	Salmonella enterica	enterobacteria	28901
ECY4958271.1	Salmonella enterica subsp. enterica serovar Livingstone	enterobacteria	260680
EDT6772772.1	Salmonella enterica subsp. enterica serovar Wandsworth	enterobacteria	913085
EEA9106455.1	Salmonella enterica subsp. enterica serovar Wandsworth	enterobacteria	913085
EEC4899466.1	Salmonella enterica subsp. enterica serovar Kampala	enterobacteria	2564595
EED7482566.1	Salmonella enterica subsp. enterica serovar Livingstone	enterobacteria	260680
EEE7593715.1	Salmonella enterica subsp. enterica serovar Teshie	enterobacteria	2565098
EEI5370364.1	Salmonella enterica	enterobacteria	28901
EEM8096444.1	Salmonella enterica	enterobacteria	28901
EJC9028063.1	Salmonella enterica	enterobacteria	28901
ELI7111707.1	Salmonella enterica	enterobacteria	28901
ENE6638578.1	Salmonella enterica	enterobacteria	28901
ENG4208693.1	Salmonella enterica subsp. enterica	enterobacteria	59201
HBZ6170930.1	Salmonella enterica	enterobacteria	28901
HFD8836457.1	Salmonella enterica	enterobacteria	28901
WP_023219434.1	Salmonella	enterobacteria	590
WP_031605179.1	Salmonella enterica	enterobacteria	28901
WP_039591286.1	Salmonella enterica	enterobacteria	28901
WP_303077275.1	Salmonella enterica	enterobacteria	28901
WP_405050101.1	Salmonella enterica	enterobacteria	28901
EDW0706005.1	Salmonella enterica subsp. enterica	enterobacteria	59201
EDW8156844.1	Salmonella enterica subsp. enterica serovar Vejle	enterobacteria	1603037
EAA4750146.1	Salmonella enterica subsp. enterica serovar Wandsworth	enterobacteria	913085
EAA7804958.1	Salmonella enterica subsp. enterica serovar Heidelberg	enterobacteria	611
EBP8051561.1	Salmonella enterica	enterobacteria	28901
EBU9729067.1	Salmonella enterica subsp. enterica serovar Teshie	enterobacteria	2565098
EDZ7011593.1	Salmonella enterica	enterobacteria	28901
EEM1762728.1	Salmonella enterica subsp. enterica serovar Wandsworth	enterobacteria	913085
EEW9907067.1	Salmonella enterica	enterobacteria	28901
HAB4803389.1	Salmonella enterica subsp. enterica	enterobacteria	59201
HAB6252429.1	Salmonella enterica subsp. enterica	enterobacteria	59201
HIA5616110.1	Salmonella enterica	enterobacteria	28901
EIC0166017.1	Salmonella enterica subsp. enterica serovar Kinondoni	enterobacteria	2564622
EDS6477318.1	Salmonella enterica subsp. enterica	enterobacteria	59201

## Sheet: PAAR-RhsA-Ntox33
Accession	Scientific Name	Common Name	Taxid
WP_000014632.1	Salmonella enterica	enterobacteria	28901
EBI0478223.1	Salmonella enterica subsp. enterica serovar Braenderup	enterobacteria	149391
EBP0131439.1	Salmonella enterica	enterobacteria	28901
ECJ2966327.1	Salmonella enterica subsp. salamae	enterobacteria	59202
HAF2548499.1	Salmonella enterica	enterobacteria	28901
HAU3089292.1	Salmonella enterica subsp. salamae	enterobacteria	59202
WP_079798139.1	Salmonella enterica	enterobacteria	28901
WP_448692652.1	Salmonella enterica	enterobacteria	28901
WP_413247269.1	Salmonella enterica	enterobacteria	28901
EAA9518383.1	Salmonella enterica	enterobacteria	28901
EAO6766341.1	Salmonella enterica	enterobacteria	28901
EAS2250602.1	Salmonella enterica	enterobacteria	28901
ECI2511731.1	Salmonella enterica subsp. enterica serovar Paratyphi B	enterobacteria	57045
EDN1395595.1	Salmonella enterica	enterobacteria	28901
EGB7060765.1	Salmonella enterica	enterobacteria	28901
EKL9527153.1	Salmonella enterica	enterobacteria	28901
EKN4992860.1	Salmonella enterica	enterobacteria	28901
HCA3408317.1	Salmonella enterica subsp. salamae serovar 35:g,m,s,t:-	enterobacteria	2577704
HFZ7336396.1	Salmonella enterica subsp. salamae serovar 21:z10:z6	enterobacteria	3366576
MBA3146840.1	Salmonella enterica	enterobacteria	28901
MDV2059612.1	Salmonella enterica	enterobacteria	28901
WP_079819049.1	Salmonella enterica	enterobacteria	28901
WP_171804417.1	Salmonella enterica	enterobacteria	28901
WP_172458800.1	Salmonella enterica	enterobacteria	28901
WP_226995562.1	Salmonella enterica	enterobacteria	28901
WP_239476999.1	Salmonella enterica	enterobacteria	28901
WP_254880453.1	Salmonella enterica	enterobacteria	28901
WP_374753902.1	Salmonella enterica	enterobacteria	28901
WP_420493138.1	Salmonella enterica	enterobacteria	28901
WP_256860716.1	Salmonella enterica	enterobacteria	28901
EAA4439007.1	Salmonella enterica subsp. salamae	enterobacteria	59202
EAA8845544.1	Salmonella enterica subsp. enterica	enterobacteria	59201
EAP9953718.1	Salmonella enterica	enterobacteria	28901
EAY9565073.1	Salmonella enterica	enterobacteria	28901
EAZ1917625.1	Salmonella enterica	enterobacteria	28901
EAZ9182793.1	Salmonella enterica	enterobacteria	28901
EBW9496009.1	Salmonella enterica subsp. salamae serovar Sofia	enterobacteria	46629
ECF5973871.1	Salmonella enterica subsp. salamae serovar Sofia	enterobacteria	46629
ECG1232073.1	Salmonella enterica subsp. salamae	enterobacteria	59202
ECJ2556464.1	Salmonella enterica subsp. salamae	enterobacteria	59202
EDW4023629.1	Salmonella enterica subsp. salamae	enterobacteria	59202
EDZ7162786.1	Salmonella enterica subsp. salamae	enterobacteria	59202
EGZ3996545.1	Salmonella enterica subsp. enterica serovar Wichita	enterobacteria	2565195
EKL8057888.1	Salmonella enterica	enterobacteria	28901
EOI6001192.1	Salmonella enterica	enterobacteria	28901
EOY9906498.1	Salmonella enterica subsp. salamae serovar 21:f,g,t:-	enterobacteria	3419712
HAU3361683.1	Salmonella enterica subsp. salamae	enterobacteria	59202
HCL5276310.1	Salmonella enterica	enterobacteria	28901
HCM1923591.1	Salmonella enterica subsp. salamae serovar 16:m,t:e,n,x	enterobacteria	2577613
QVP49380.1	Salmonella enterica subsp. salamae	enterobacteria	59202
SQH95188.1	Salmonella enterica subsp. salamae	enterobacteria	59202
SQI62925.1	Salmonella enterica subsp. salamae serovar Greenside	enterobacteria	297361
SQJ44528.1	Salmonella enterica	enterobacteria	28901
VEA63317.1	Salmonella enterica subsp. salamae	enterobacteria	59202
WP_114052621.1	Salmonella enterica	enterobacteria	28901
WP_219165320.1	Salmonella enterica	enterobacteria	28901
XNI88085.1	Salmonella enterica subsp. salamae serovar 42:f,g,t:--	enterobacteria	41518

## Sheet: Lysozyme-like
Accession	Scientific Name	Common Name	Taxid
WP_226295733.1	Salmonella enterica	enterobacteria	28901
HGP2760193.1	Salmonella enterica	enterobacteria	28901
WP_226998564.1	Salmonella sp. HY31	enterobacteria	3344879
WP_230316571.1	Salmonella enterica	enterobacteria	28901
ENV2769674.1	Salmonella enterica	enterobacteria	28901
EOE6287678.1	Salmonella enterica	enterobacteria	28901
HGG6126056.1	Salmonella enterica subsp. diarizonae serovar 50:k:z	enterobacteria	1243611
WP_254679235.1	Salmonella enterica	enterobacteria	28901
WP_254683227.1	Salmonella enterica	enterobacteria	28901
WP_348571057.1	Enterobacter ludwigii	enterobacteria	299767
WP_367642668.1	Salmonella enterica	enterobacteria	28901
WP_367643936.1	Salmonella enterica	enterobacteria	28901
WP_249041808.1	Salmonella enterica	enterobacteria	28901
ENU1932861.1	Salmonella enterica	enterobacteria	28901
ENV3332005.1	Salmonella enterica	enterobacteria	28901
EOG2146828.1	Salmonella enterica	enterobacteria	28901
KSB73870.1	Salmonella enterica subsp. arizonae serovar 62:z36:- str. 5335/86	enterobacteria	1245396
MDJ3571670.1	Salmonella enterica	enterobacteria	28901
SUF62326.1	Salmonella enterica	enterobacteria	28901
SUG21431.1	Salmonella enterica subsp. arizonae	enterobacteria	59203

## Sheet: Polysaccharide deacetylase Pgd
Accession	Scientific Name	Common Name	Taxid
WP_023185482.1	Salmonella enterica	enterobacteria	28901
EAC1895450.1	Salmonella enterica subsp. enterica serovar Kentucky	enterobacteria	192955
EAO1479845.1	Salmonella enterica	enterobacteria	28901
EAP0711688.1	Salmonella enterica	enterobacteria	28901
EAS0890965.1	Salmonella enterica	enterobacteria	28901
EAT6863649.1	Salmonella enterica	enterobacteria	28901
EBG4741350.1	Salmonella enterica	enterobacteria	28901
EBG8846205.1	Salmonella enterica	enterobacteria	28901
EBL0064048.1	Salmonella enterica	enterobacteria	28901
ECJ3235881.1	Salmonella enterica	enterobacteria	28901
ECO5196319.1	Salmonella enterica	enterobacteria	28901
ECZ1547522.1	Salmonella enterica subsp. enterica serovar Kentucky	enterobacteria	192955
ECZ7154165.1	Salmonella enterica	enterobacteria	28901
EDA7974689.1	Salmonella enterica subsp. enterica serovar Typhimurium	enterobacteria	90371
EDQ0515220.1	Salmonella enterica subsp. enterica	enterobacteria	59201
EDY4910469.1	Salmonella enterica	enterobacteria	28901
EEC3640876.1	Salmonella enterica	enterobacteria	28901
EEI5069115.1	Salmonella enterica subsp. enterica serovar Kentucky	enterobacteria	192955
EEP1854127.1	Salmonella enterica subsp. enterica serovar Infantis	enterobacteria	595
EEU8044063.1	Salmonella enterica subsp. enterica serovar Kentucky	enterobacteria	192955
EGF6368822.1	Salmonella enterica subsp. enterica serovar Uganda	enterobacteria	487004
EGH5493737.1	Salmonella enterica	enterobacteria	28901
EGL5410238.1	Salmonella enterica	enterobacteria	28901
EHE6248925.1	Salmonella enterica	enterobacteria	28901
EID4217521.1	Salmonella enterica	enterobacteria	28901
EIO5521801.1	Salmonella enterica	enterobacteria	28901
EIT9587633.1	Salmonella enterica	enterobacteria	28901
EJE8613570.1	Salmonella enterica	enterobacteria	28901
EJH4052822.1	Salmonella enterica	enterobacteria	28901
EKL4838400.1	Salmonella enterica	enterobacteria	28901
ELL77790.1	Salmonella enterica subsp. enterica serovar Enteritidis str. SE30663	enterobacteria	702978
ENG8704177.1	Salmonella enterica subsp. enterica serovar Brandenburg	enterobacteria	149387
EOZ3530435.1	Salmonella enterica subsp. enterica serovar Infantis	enterobacteria	595
HAB1933020.1	Salmonella enterica subsp. enterica	enterobacteria	59201
HAE3503581.1	Salmonella enterica	enterobacteria	28901
HAG4653883.1	Salmonella enterica	enterobacteria	28901
HFY3064701.1	Salmonella enterica subsp. enterica serovar Typhimurium	enterobacteria	90371
MDI5421427.1	Salmonella enterica subsp. enterica serovar Kentucky	enterobacteria	192955
MDJ3351128.1	Salmonella enterica	enterobacteria	28901
MDJ5935259.1	Salmonella enterica	enterobacteria	28901
MFG5976481.1	Salmonella enterica subsp. enterica serovar Montevideo	enterobacteria	115981
SQI21012.1	Salmonella enterica subsp. arizonae	enterobacteria	59203
SUG91850.1	Salmonella enterica subsp. enterica	enterobacteria	59201
TGD36087.1	Salmonella enterica subsp. enterica serovar Poona	enterobacteria	436295
VEA75096.1	Salmonella enterica subsp. arizonae	enterobacteria	59203
WP_141124433.1	Salmonella enterica	enterobacteria	28901
WP_146631624.1	Salmonella enterica	enterobacteria	28901
WP_147212989.1	Salmonella enterica	enterobacteria	28901
WP_162990500.1	Salmonella enterica	enterobacteria	28901
WP_179672150.1	Salmonella enterica	enterobacteria	28901
WP_231222032.1	Salmonella enterica	enterobacteria	28901
WP_239003389.1	Salmonella enterica	enterobacteria	28901
AXB18411.1	Salmonella enterica subsp. enterica serovar Napoli	enterobacteria	1151001
CGW27497.1	Salmonella enterica subsp. enterica serovar Typhi	enterobacteria	90370
CWX97966.1	Salmonella enterica subsp. enterica serovar Typhi	enterobacteria	90370
EAA1978260.1	Salmonella enterica subsp. enterica serovar Java	enterobacteria	224729
EAA3384078.1	Salmonella enterica	enterobacteria	28901
EAA3807303.1	Salmonella enterica subsp. enterica serovar Enteritidis	enterobacteria	149539
EAA4249092.1	Salmonella enterica subsp. enterica serovar Paratyphi A	enterobacteria	54388
EAA5218827.1	Salmonella enterica subsp. enterica serovar Paratyphi A	enterobacteria	54388
EAA5284792.1	Salmonella enterica subsp. houtenae	enterobacteria	59205
EAA5602898.1	Salmonella enterica subsp. enterica serovar Typhi	enterobacteria	90370
EAA5839032.1	Salmonella enterica subsp. enterica serovar Tennessee	enterobacteria	143221
EAA5920582.1	Salmonella enterica	enterobacteria	28901
EAA6407768.1	Salmonella enterica subsp. enterica serovar Moroto	enterobacteria	2564812
EAA7243557.1	Salmonella enterica	enterobacteria	28901
EAA7387516.1	Salmonella enterica subsp. enterica	enterobacteria	59201
EAA7607339.1	Salmonella enterica	enterobacteria	28901
EAA7717506.1	Salmonella enterica	enterobacteria	28901
EAA8320507.1	Salmonella enterica	enterobacteria	28901
EAA8323599.1	Salmonella enterica subsp. enterica	enterobacteria	59201
EAA8889905.1	Salmonella enterica subsp. enterica serovar Newport	enterobacteria	108619
EAA9319118.1	Salmonella enterica	enterobacteria	28901
EAB1941428.1	Salmonella enterica	enterobacteria	28901
EAB2297830.1	Salmonella enterica	enterobacteria	28901
EAB2547090.1	Salmonella enterica	enterobacteria	28901
EAB3994435.1	Salmonella enterica	enterobacteria	28901
EAB6033111.1	Salmonella enterica subsp. enterica serovar Java	enterobacteria	224729
EAB6564005.1	Salmonella enterica subsp. enterica serovar Sandiego	enterobacteria	1151002
EAB8782550.1	Salmonella enterica subsp. enterica serovar Corvallis	enterobacteria	593905
EAB9310855.1	Salmonella enterica subsp. enterica serovar Typhimurium	enterobacteria	90371
EAB9751419.1	Salmonella enterica subsp. salamae	enterobacteria	59202
EAC0470804.1	Salmonella enterica subsp. enterica serovar Tornow	enterobacteria	1967601
EAM1088765.1	Salmonella enterica	enterobacteria	28901
EAM2629549.1	Salmonella enterica	enterobacteria	28901
EAM2837963.1	Salmonella enterica	enterobacteria	28901
EAM5757846.1	Salmonella enterica	enterobacteria	28901
EAM5884112.1	Salmonella enterica	enterobacteria	28901
EAM6076718.1	Salmonella enterica	enterobacteria	28901
EAM6952019.1	Salmonella enterica	enterobacteria	28901
EAM7072075.1	Salmonella enterica	enterobacteria	28901
EAM8553152.1	Salmonella enterica	enterobacteria	28901
EAM9431062.1	Salmonella enterica	enterobacteria	28901
EAN1096387.1	Salmonella enterica subsp. enterica serovar Kentucky	enterobacteria	192955
EAN4944686.1	Salmonella enterica	enterobacteria	28901
EAN8915394.1	Salmonella enterica	enterobacteria	28901
EAN9157524.1	Salmonella enterica	enterobacteria	28901
EAO0388620.1	Salmonella enterica	enterobacteria	28901
EAO1324457.1	Salmonella enterica	enterobacteria	28901
EAO1949620.1	Salmonella enterica	enterobacteria	28901
EAO3108816.1	Salmonella enterica	enterobacteria	28901
EAO3861252.1	Salmonella enterica	enterobacteria	28901
EAO4528147.1	Salmonella enterica	enterobacteria	28901
EAO4546257.1	Salmonella enterica	enterobacteria	28901
EAO4708430.1	Salmonella enterica	enterobacteria	28901
EAO5312027.1	Salmonella enterica	enterobacteria	28901
EAO5743807.1	Salmonella enterica	enterobacteria	28901
EAO6407527.1	Salmonella enterica	enterobacteria	28901
EAO8297797.1	Salmonella enterica	enterobacteria	28901
EAO9120760.1	Salmonella enterica	enterobacteria	28901
EAO9629480.1	Salmonella enterica	enterobacteria	28901
EAO9999058.1	Salmonella enterica	enterobacteria	28901
EAP6179540.1	Salmonella enterica	enterobacteria	28901
EAP6299726.1	Salmonella enterica	enterobacteria	28901
EAP6659764.1	Salmonella enterica	enterobacteria	28901
EAP8459615.1	Salmonella enterica	enterobacteria	28901
EAP8782814.1	Salmonella enterica	enterobacteria	28901
EAP9284432.1	Salmonella enterica	enterobacteria	28901
EAQ2108194.1	Salmonella enterica	enterobacteria	28901
EAQ3388176.1	Salmonella enterica	enterobacteria	28901
EAQ5907796.1	Salmonella enterica	enterobacteria	28901
EAQ6073004.1	Salmonella enterica	enterobacteria	28901
EAQ6242072.1	Salmonella enterica	enterobacteria	28901
EAQ6306127.1	Salmonella enterica	enterobacteria	28901
EAQ7359478.1	Salmonella enterica	enterobacteria	28901
EAQ8574460.1	Salmonella enterica	enterobacteria	28901
EAQ8937063.1	Salmonella enterica	enterobacteria	28901
EAS1656671.1	Salmonella enterica	enterobacteria	28901
EAS2352597.1	Salmonella enterica	enterobacteria	28901
EAS4721371.1	Salmonella enterica subsp. enterica serovar Kentucky	enterobacteria	192955
EAS5078412.1	Salmonella enterica	enterobacteria	28901
EAS6319692.1	Salmonella enterica	enterobacteria	28901
EAS7762489.1	Salmonella enterica	enterobacteria	28901
EAT2560302.1	Salmonella enterica	enterobacteria	28901
EAT9472091.1	Salmonella enterica	enterobacteria	28901
EAT9936393.1	Salmonella enterica	enterobacteria	28901
EAT9995172.1	Salmonella enterica	enterobacteria	28901
EAU0163790.1	Salmonella enterica	enterobacteria	28901
EAU1636814.1	Salmonella enterica	enterobacteria	28901
EAU2556623.1	Salmonella enterica	enterobacteria	28901
EAU3618444.1	Salmonella enterica	enterobacteria	28901
EAU5291248.1	Salmonella enterica	enterobacteria	28901
EAU6187770.1	Salmonella enterica	enterobacteria	28901
EAU7269238.1	Salmonella enterica	enterobacteria	28901
EAV1910495.1	Salmonella enterica	enterobacteria	28901
EAV3921815.1	Salmonella enterica	enterobacteria	28901
EAV4182415.1	Salmonella enterica	enterobacteria	28901
EAV4406423.1	Salmonella enterica	enterobacteria	28901
EAW1057695.1	Salmonella enterica	enterobacteria	28901
EAW1727135.1	Salmonella enterica subsp. enterica	enterobacteria	59201
EAW1947661.1	Salmonella enterica subsp. enterica	enterobacteria	59201
EAW2243937.1	Salmonella enterica subsp. enterica	enterobacteria	59201
EAW3143314.1	Salmonella enterica	enterobacteria	28901
EAW3444591.1	Salmonella enterica	enterobacteria	28901
EAW6169529.1	Salmonella enterica	enterobacteria	28901
EAW6395490.1	Salmonella enterica	enterobacteria	28901
EAW7942073.1	Salmonella enterica	enterobacteria	28901
EAW9053238.1	Salmonella enterica	enterobacteria	28901
EAW9393027.1	Salmonella enterica	enterobacteria	28901
EAX1101443.1	Salmonella enterica	enterobacteria	28901
EAX1833373.1	Salmonella enterica	enterobacteria	28901
EAX3709980.1	Salmonella enterica	enterobacteria	28901
EAX4258375.1	Salmonella enterica	enterobacteria	28901
EAX7147487.1	Salmonella enterica	enterobacteria	28901
EAX8473041.1	Salmonella enterica	enterobacteria	28901
EAY0534419.1	Salmonella enterica	enterobacteria	28901
EAY0638748.1	Salmonella enterica	enterobacteria	28901
EAY3004483.1	Salmonella enterica subsp. enterica serovar Typhimurium	enterobacteria	90371
EAY3177398.1	Salmonella enterica subsp. enterica serovar Enteritidis	enterobacteria	149539
EAY3752163.1	Salmonella enterica	enterobacteria	28901
EAY5051604.1	Salmonella enterica	enterobacteria	28901
EAY7493710.1	Salmonella enterica	enterobacteria	28901
EAZ4458809.1	Salmonella enterica	enterobacteria	28901
EAZ9180006.1	Salmonella enterica	enterobacteria	28901
EBA8951716.1	Salmonella enterica	enterobacteria	28901
EBA9356858.1	Salmonella enterica	enterobacteria	28901
EBB0150071.1	Salmonella enterica	enterobacteria	28901
EBB0438536.1	Salmonella enterica	enterobacteria	28901
EBB0683233.1	Salmonella enterica	enterobacteria	28901
EBB2254676.1	Salmonella enterica	enterobacteria	28901
EBB6951298.1	Salmonella enterica	enterobacteria	28901
EBB7291334.1	Salmonella enterica	enterobacteria	28901
EBC7384591.1	Salmonella enterica	enterobacteria	28901
EBC9174544.1	Salmonella enterica	enterobacteria	28901
EBD5061973.1	Salmonella enterica	enterobacteria	28901
EBD6078890.1	Salmonella enterica	enterobacteria	28901
EBE2772015.1	Salmonella enterica	enterobacteria	28901
EBE3151855.1	Salmonella enterica	enterobacteria	28901
EBE4782540.1	Salmonella enterica	enterobacteria	28901
EBE6417889.1	Salmonella enterica	enterobacteria	28901
EBE9590278.1	Salmonella enterica subsp. enterica serovar Infantis	enterobacteria	595
EBF0274693.1	Salmonella enterica	enterobacteria	28901
EBF1447462.1	Salmonella enterica	enterobacteria	28901
EBF1550690.1	Salmonella enterica	enterobacteria	28901
EBF4869876.1	Salmonella enterica	enterobacteria	28901
EBF6575731.1	Salmonella enterica subsp. enterica serovar Typhimurium	enterobacteria	90371
EBF8134517.1	Salmonella enterica subsp. enterica serovar Typhimurium	enterobacteria	90371
EBF8226101.1	Salmonella enterica subsp. enterica serovar Give	enterobacteria	46626
EBF8303859.1	Salmonella enterica subsp. enterica serovar Ealing	enterobacteria	1962638
EBF9757158.1	Salmonella enterica subsp. enterica serovar Poona	enterobacteria	436295
EBG0408872.1	Salmonella enterica subsp. enterica serovar Irumu	enterobacteria	1962266
EBG2973024.1	Salmonella enterica subsp. enterica serovar Vitkin	enterobacteria	2565162
EBG2996889.1	Salmonella enterica subsp. enterica serovar Corvallis	enterobacteria	593905
EBG3700644.1	Salmonella enterica	enterobacteria	28901
EBG3926485.1	Salmonella enterica	enterobacteria	28901
EBG4284368.1	Salmonella enterica	enterobacteria	28901
EBG4518267.1	Salmonella enterica	enterobacteria	28901
EBG5199293.1	Salmonella enterica subsp. enterica serovar Kingabwa	enterobacteria	2564621
EBH3113304.1	Salmonella enterica subsp. enterica serovar Infantis	enterobacteria	595
EBH6594160.1	Salmonella enterica	enterobacteria	28901
EBH7943523.1	Salmonella enterica	enterobacteria	28901
EBH8416506.1	Salmonella enterica subsp. enterica serovar Nijmegen	enterobacteria	2152925
EBH9047606.1	Salmonella enterica subsp. enterica serovar Cerro	enterobacteria	340188
EBH9180508.1	Salmonella enterica subsp. enterica serovar Cerro	enterobacteria	340188
EBI0079355.1	Salmonella enterica subsp. enterica serovar Worthington	enterobacteria	1160769
EBI1069436.1	Salmonella enterica	enterobacteria	28901
EBI6987436.1	Salmonella enterica	enterobacteria	28901
EBJ4054169.1	Salmonella enterica	enterobacteria	28901
EBK0619602.1	Salmonella enterica	enterobacteria	28901
EBK7996915.1	Salmonella enterica	enterobacteria	28901
EBL5984142.1	Salmonella enterica subsp. enterica serovar Give	enterobacteria	46626
EBL7200846.1	Salmonella enterica	enterobacteria	28901
EBL9165397.1	Salmonella enterica	enterobacteria	28901
EBM2190959.1	Salmonella enterica	enterobacteria	28901
EBM2462987.1	Salmonella enterica	enterobacteria	28901
EBM4472603.1	Salmonella enterica	enterobacteria	28901
EBM5215048.1	Salmonella enterica	enterobacteria	28901
EBM5626364.1	Salmonella enterica	enterobacteria	28901
EBN2840175.1	Salmonella enterica	enterobacteria	28901
EBN3059463.1	Salmonella enterica	enterobacteria	28901
EBN6483711.1	Salmonella enterica	enterobacteria	28901
EBN9134178.1	Salmonella enterica subsp. enterica serovar Falkensee	enterobacteria	2564415
EBO0052346.1	Salmonella enterica	enterobacteria	28901
EBO4097792.1	Salmonella enterica	enterobacteria	28901
EBO4819050.1	Salmonella enterica	enterobacteria	28901
EBP0013054.1	Salmonella enterica	enterobacteria	28901
EBP1099857.1	Salmonella enterica	enterobacteria	28901
EBP3773161.1	Salmonella enterica subsp. arizonae	enterobacteria	59203
EBP7249993.1	Salmonella enterica	enterobacteria	28901
EBQ4103485.1	Salmonella enterica	enterobacteria	28901
EBQ9324874.1	Salmonella enterica subsp. enterica serovar Newport	enterobacteria	108619
EBQ9434445.1	Salmonella enterica subsp. enterica serovar Chester	enterobacteria	149386
EBQ9676642.1	Salmonella enterica subsp. enterica serovar Urbana	enterobacteria	260677
EBR4388835.1	Salmonella enterica	enterobacteria	28901
EBR8914068.1	Salmonella enterica subsp. enterica serovar Java	enterobacteria	224729
EBR9349464.1	Salmonella enterica subsp. enterica serovar Enteritidis	enterobacteria	149539
EBS3606857.1	Salmonella enterica subsp. enterica serovar Poona	enterobacteria	436295
EBS4176987.1	Salmonella enterica subsp. enterica serovar Bovismorbificans	enterobacteria	58097
EBS4304561.1	Salmonella enterica subsp. enterica serovar Duesseldorf	enterobacteria	322832
EBS4451643.1	Salmonella enterica subsp. enterica serovar Orion	enterobacteria	399586
EBS5086293.1	Salmonella enterica subsp. enterica serovar Stanley	enterobacteria	192953
EBS6283230.1	Salmonella enterica subsp. enterica serovar Typhi	enterobacteria	90370
EBS7633505.1	Salmonella enterica	enterobacteria	28901
EBS7703838.1	Salmonella enterica	enterobacteria	28901
EBS8368077.1	Salmonella enterica	enterobacteria	28901
EBS8732870.1	Salmonella enterica	enterobacteria	28901
EBT1645627.1	Salmonella enterica	enterobacteria	28901
EBT4458746.1	Salmonella enterica	enterobacteria	28901
EBT7217273.1	Salmonella enterica	enterobacteria	28901
EBU9833022.1	Salmonella enterica subsp. enterica serovar Braenderup	enterobacteria	149391
EBV0884785.1	Salmonella enterica subsp. enterica serovar Typhimurium	enterobacteria	90371
EBV2190996.1	Salmonella enterica subsp. enterica serovar Afula	enterobacteria	2564121
EBV4035997.1	Salmonella enterica subsp. enterica serovar Stanley	enterobacteria	192953
EBV4569782.1	Salmonella enterica subsp. enterica serovar Nima	enterobacteria	940233
EBV4613710.1	Salmonella enterica subsp. enterica serovar Solt	enterobacteria	2565040
EBW2325311.1	Salmonella enterica subsp. enterica serovar Agoueve	enterobacteria	1505961
EBW4387672.1	Salmonella enterica subsp. enterica serovar Alachua	enterobacteria	913240
EBW4679252.1	Salmonella enterica subsp. salamae serovar Sofia	enterobacteria	46629
EBW5595982.1	Salmonella enterica subsp. enterica serovar Typhimurium	enterobacteria	90371
EBW6336940.1	Salmonella enterica subsp. enterica serovar Oslo	enterobacteria	1005394
EBW7589892.1	Salmonella enterica subsp. salamae serovar Sofia	enterobacteria	46629
EBW8006814.1	Salmonella enterica subsp. enterica serovar Javiana	enterobacteria	363569
EBX1064727.1	Salmonella enterica subsp. enterica serovar Oranienburg	enterobacteria	28147
EBX1069934.1	Salmonella enterica subsp. enterica serovar Saintpaul	enterobacteria	90105
EBX3331161.1	Salmonella enterica subsp. enterica serovar Kirkee	enterobacteria	2564624
EBX4696858.1	Salmonella enterica subsp. enterica serovar Bareilly	enterobacteria	58096
EBX8124624.1	Salmonella enterica subsp. enterica serovar Tyresoe	enterobacteria	2565133
EBX8439148.1	Salmonella enterica subsp. enterica serovar Oranienburg	enterobacteria	28147
EBY2610950.1	Salmonella enterica subsp. enterica serovar Stanley	enterobacteria	192953
EBY2653235.1	Salmonella enterica subsp. enterica serovar Glostrup	enterobacteria	1151180
EBY5146628.1	Salmonella enterica subsp. enterica serovar Gloucester	enterobacteria	2564474
EBZ0668447.1	Salmonella enterica subsp. enterica serovar Typhimurium	enterobacteria	90371
EBZ3628238.1	Salmonella enterica subsp. enterica serovar Anatum	enterobacteria	58712
EBZ5264209.1	Salmonella enterica subsp. enterica serovar Litchfield	enterobacteria	486998
EBZ9908506.1	Salmonella enterica subsp. enterica serovar Mikawasima	enterobacteria	149388
ECA4038708.1	Salmonella enterica subsp. enterica serovar Kisangani	enterobacteria	1160753
ECB6801390.1	Salmonella enterica subsp. enterica serovar Gambia	enterobacteria	2564458
ECC0719205.1	Salmonella enterica subsp. enterica serovar Bareilly	enterobacteria	58096
ECC1661577.1	Salmonella enterica subsp. salamae	enterobacteria	59202
ECC2597340.1	Salmonella enterica subsp. enterica serovar Infantis	enterobacteria	595
ECC9538821.1	Salmonella enterica subsp. salamae	enterobacteria	59202
ECC9829033.1	Salmonella enterica subsp. enterica	enterobacteria	59201
ECD0546492.1	Salmonella enterica subsp. enterica serovar Bovismorbificans	enterobacteria	58097
ECD0947118.1	Salmonella enterica subsp. enterica serovar Stanley	enterobacteria	192953
ECD3286953.1	Salmonella enterica subsp. enterica serovar Oranienburg	enterobacteria	28147
ECD5817810.1	Salmonella enterica subsp. enterica serovar Carrau	enterobacteria	1160739
ECD6063612.1	Salmonella enterica subsp. enterica serovar Typhimurium	enterobacteria	90371
ECE0054110.1	Salmonella enterica subsp. enterica	enterobacteria	59201
ECE0289835.1	Salmonella enterica subsp. enterica	enterobacteria	59201
ECE1725593.1	Salmonella enterica	enterobacteria	28901
ECE6280339.1	Salmonella enterica subsp. enterica	enterobacteria	59201
ECF0141977.1	Salmonella enterica subsp. enterica serovar Monschaui	enterobacteria	29480
ECF0159463.1	Salmonella enterica subsp. enterica serovar Litchfield	enterobacteria	486998
ECF1701113.1	Salmonella enterica subsp. enterica	enterobacteria	59201
ECF5916936.1	Salmonella enterica subsp. salamae	enterobacteria	59202
ECF6067629.1	Salmonella enterica subsp. diarizonae	enterobacteria	59204
ECF6261572.1	Salmonella enterica	enterobacteria	28901
ECF7064522.1	Salmonella enterica subsp. enterica	enterobacteria	59201
ECF7323144.1	Salmonella enterica	enterobacteria	28901
ECG1275360.1	Salmonella enterica subsp. diarizonae	enterobacteria	59204
ECG3779854.1	Salmonella enterica subsp. enterica serovar Breukelen	enterobacteria	2564274
ECG4945704.1	Salmonella enterica subsp. enterica serovar Llandoff	enterobacteria	2564701
ECG7110085.1	Salmonella enterica subsp. enterica serovar Cerro	enterobacteria	340188
ECG7508123.1	Salmonella enterica	enterobacteria	28901
ECG7812220.1	Salmonella enterica	enterobacteria	28901
ECG8214005.1	Salmonella enterica subsp. enterica serovar Kentucky	enterobacteria	192955
ECG8811284.1	Salmonella enterica	enterobacteria	28901
ECH8657088.1	Salmonella enterica subsp. enterica serovar Nagoya	enterobacteria	2564825
ECH8749663.1	Salmonella enterica subsp. enterica	enterobacteria	59201
ECH9261516.1	Salmonella enterica subsp. enterica	enterobacteria	59201
ECH9696776.1	Salmonella enterica subsp. enterica	enterobacteria	59201
ECI2742389.1	Salmonella enterica subsp. enterica	enterobacteria	59201
ECI3171099.1	Salmonella enterica subsp. enterica serovar Infantis	enterobacteria	595
ECI4596233.1	Salmonella enterica subsp. salamae	enterobacteria	59202
ECI6799658.1	Salmonella enterica subsp. enterica serovar Paratyphi B	enterobacteria	57045
ECJ2253131.1	Salmonella enterica subsp. salamae	enterobacteria	59202
ECJ2545086.1	Salmonella enterica subsp. arizonae	enterobacteria	59203
ECJ6126028.1	Salmonella enterica	enterobacteria	28901
ECK3003110.1	Salmonella enterica	enterobacteria	28901
ECK3753375.1	Salmonella enterica	enterobacteria	28901
ECK4289305.1	Salmonella enterica	enterobacteria	28901
ECK9413526.1	Salmonella enterica subsp. enterica serovar Typhisuis str. CFSAN000655	enterobacteria	1299278
ECK9430050.1	Salmonella enterica subsp. enterica serovar Paratyphi C str. CFSAN000605	enterobacteria	1299243
ECL4013887.1	Salmonella enterica	enterobacteria	28901
ECM2261152.1	Salmonella enterica subsp. enterica serovar Newport	enterobacteria	108619
ECM7751223.1	Salmonella enterica subsp. enterica serovar Typhimurium	enterobacteria	90371
ECN7842745.1	Salmonella enterica subsp. enterica serovar Newport	enterobacteria	108619
ECO1457605.1	Salmonella enterica subsp. enterica serovar Virchow	enterobacteria	48409
ECP5775395.1	Salmonella enterica	enterobacteria	28901
ECQ2943510.1	Salmonella enterica	enterobacteria	28901
ECQ3651752.1	Salmonella enterica	enterobacteria	28901
ECQ4464379.1	Salmonella enterica	enterobacteria	28901
ECQ6376297.1	Salmonella enterica subsp. enterica serovar Typhimurium	enterobacteria	90371
ECR2557432.1	Salmonella enterica subsp. enterica serovar Stanley	enterobacteria	192953
ECR5872901.1	Salmonella enterica subsp. enterica serovar Larochelle	enterobacteria	2306633
ECR8731439.1	Salmonella enterica	enterobacteria	28901
ECR9819787.1	Salmonella enterica	enterobacteria	28901
ECT1757368.1	Salmonella enterica subsp. enterica serovar Heidelberg	enterobacteria	611
ECU2806857.1	Salmonella enterica subsp. enterica serovar Havana	enterobacteria	179997
ECU6576102.1	Salmonella enterica subsp. enterica serovar Bareilly	enterobacteria	58096
ECV7030728.1	Salmonella enterica subsp. enterica serovar Enteritidis	enterobacteria	149539
ECW3429703.1	Salmonella enterica	enterobacteria	28901
ECW4310516.1	Salmonella enterica subsp. enterica serovar Enteritidis	enterobacteria	149539
ECX0585282.1	Salmonella enterica subsp. enterica serovar Give	enterobacteria	46626
ECX1768040.1	Salmonella enterica subsp. enterica serovar Enteritidis	enterobacteria	149539
ECX7637057.1	Salmonella enterica	enterobacteria	28901
ECX8889481.1	Salmonella enterica	enterobacteria	28901
ECY4480203.1	Salmonella enterica subsp. enterica serovar Infantis	enterobacteria	595
ECZ2313921.1	Salmonella enterica	enterobacteria	28901
EDA0798012.1	Salmonella enterica	enterobacteria	28901
EDA0941122.1	Salmonella enterica	enterobacteria	28901
EDB0348464.1	Salmonella enterica subsp. enterica	enterobacteria	59201
EDD2543177.1	Salmonella enterica	enterobacteria	28901
EDD4439626.1	Salmonella enterica subsp. enterica serovar Paratyphi B	enterobacteria	57045
EDE6023350.1	Salmonella enterica subsp. enterica serovar Enteritidis	enterobacteria	149539
EDF4558718.1	Salmonella enterica	enterobacteria	28901
EDH1236350.1	Salmonella enterica subsp. enterica	enterobacteria	59201
EDH7317740.1	Salmonella enterica	enterobacteria	28901
EDH7635218.1	Salmonella enterica subsp. enterica serovar Togba	enterobacteria	1173560
EDH7779850.1	Salmonella enterica subsp. enterica serovar Java	enterobacteria	224729
EDH9771926.1	Salmonella enterica subsp. enterica serovar Newport	enterobacteria	108619
EDI0472841.1	Salmonella enterica subsp. enterica serovar Bareilly	enterobacteria	58096
EDI1451079.1	Salmonella enterica	enterobacteria	28901
EDJ0157442.1	Salmonella enterica	enterobacteria	28901
EDJ3732167.1	Salmonella enterica subsp. enterica serovar Muenchen	enterobacteria	596
EDL3563580.1	Salmonella enterica subsp. enterica serovar Newport	enterobacteria	108619
EDM1316251.1	Salmonella enterica subsp. enterica serovar Poona	enterobacteria	436295
EDN2413470.1	Salmonella enterica	enterobacteria	28901
EDO3502642.1	Salmonella enterica subsp. enterica serovar Stanley	enterobacteria	192953
EDP2526318.1	Salmonella enterica subsp. enterica serovar Heidelberg	enterobacteria	611
EDQ1373920.1	Salmonella enterica	enterobacteria	28901
EDQ6556838.1	Salmonella enterica subsp. enterica	enterobacteria	59201
EDQ8001848.1	Salmonella enterica subsp. enterica serovar Arechavaleta	enterobacteria	486988
EDR4016277.1	Salmonella enterica	enterobacteria	28901
EDR6455713.1	Salmonella enterica subsp. enterica serovar Javiana	enterobacteria	363569
EDR9807741.1	Salmonella enterica	enterobacteria	28901
EDS4231881.1	Salmonella enterica subsp. enterica	enterobacteria	59201
EDS6441889.1	Salmonella enterica subsp. VII str. CFSAN000550	enterobacteria	1299287
EDS6649111.1	Salmonella enterica subsp. arizonae	enterobacteria	59203
EDS6716932.1	Salmonella enterica subsp. enterica serovar Anatum	enterobacteria	58712
EDT0211742.1	Salmonella enterica subsp. diarizonae	enterobacteria	59204
EDT2959719.1	Salmonella enterica subsp. enterica	enterobacteria	59201
EDT5754621.1	Salmonella enterica subsp. enterica serovar Adelaide	enterobacteria	29473
EDT9365353.1	Salmonella enterica subsp. enterica serovar Mikawasima	enterobacteria	149388
EDU2441019.1	Salmonella enterica subsp. enterica serovar Cerro	enterobacteria	340188
EDU9608073.1	Salmonella enterica subsp. enterica serovar Sandiego	enterobacteria	1151002
EDV1006729.1	Salmonella enterica subsp. enterica	enterobacteria	59201
EDV2638466.1	Salmonella enterica subsp. salamae	enterobacteria	59202
EDV3727784.1	Salmonella enterica subsp. enterica	enterobacteria	59201
EDV8626868.1	Salmonella enterica subsp. enterica	enterobacteria	59201
EDW0653220.1	Salmonella enterica subsp. enterica serovar Weslaco	enterobacteria	1243597
EDW0932362.1	Salmonella enterica subsp. enterica serovar Gaminara	enterobacteria	913070
EDW1161288.1	Salmonella enterica subsp. enterica	enterobacteria	59201
EDW2525241.1	Salmonella enterica subsp. salamae	enterobacteria	59202
EDW5020058.1	Salmonella enterica subsp. enterica	enterobacteria	59201
EDW8042316.1	Salmonella enterica subsp. enterica serovar Typhimurium var. 5-	enterobacteria	1620419
EDX0525742.1	Salmonella enterica	enterobacteria	28901
EDX5192281.1	Salmonella enterica subsp. enterica serovar Glostrup	enterobacteria	1151180
EDX5784794.1	Salmonella enterica	enterobacteria	28901
EDX6251973.1	Salmonella enterica subsp. diarizonae	enterobacteria	59204
EDX7046670.1	Salmonella enterica subsp. enterica serovar Anatum	enterobacteria	58712
EDX9088020.1	Salmonella enterica subsp. enterica serovar Oslo	enterobacteria	1005394
EDY3011130.1	Salmonella enterica	enterobacteria	28901
EDY5304566.1	Salmonella enterica	enterobacteria	28901
EDZ5644554.1	Salmonella enterica	enterobacteria	28901
EDZ6280836.1	Salmonella enterica	enterobacteria	28901
EDZ8276580.1	Salmonella enterica	enterobacteria	28901
EEA0350713.1	Salmonella enterica subsp. enterica	enterobacteria	59201
EEA1947515.1	Salmonella enterica subsp. enterica serovar Infantis	enterobacteria	595
EEA6670114.1	Salmonella enterica subsp. enterica serovar Newport	enterobacteria	108619
EEB6590839.1	Salmonella enterica subsp. enterica serovar Infantis	enterobacteria	595
EEB7855882.1	Salmonella enterica subsp. enterica serovar Typhimurium	enterobacteria	90371
EEC2776854.1	Salmonella enterica	enterobacteria	28901
EEC4899070.1	Salmonella enterica subsp. enterica serovar Kampala	enterobacteria	2564595
EEC7126496.1	Salmonella enterica subsp. diarizonae	enterobacteria	59204
EED8238881.1	Salmonella enterica subsp. enterica serovar Aberdeen	enterobacteria	260367
EEE6744152.1	Salmonella enterica subsp. enterica serovar Westhampton	enterobacteria	356621
EEF0677385.1	Salmonella enterica subsp. enterica serovar Menston	enterobacteria	2564783
EEF3435879.1	Salmonella enterica subsp. enterica serovar Kalamu	enterobacteria	2564590
EEG3517000.1	Salmonella enterica	enterobacteria	28901
EEG5931361.1	Salmonella enterica subsp. enterica	enterobacteria	59201
EEH1083728.1	Salmonella enterica	enterobacteria	28901
EEH4387018.1	Salmonella enterica subsp. enterica serovar 4,[5],12:i:-	enterobacteria	440524
EEH6861577.1	Salmonella enterica	enterobacteria	28901
EEI1252709.1	Salmonella enterica subsp. enterica	enterobacteria	59201
EEI2439827.1	Salmonella enterica	enterobacteria	28901
EEI9364512.1	Salmonella enterica subsp. enterica serovar Takoradi	enterobacteria	2024267
EEJ1653824.1	Salmonella enterica subsp. enterica serovar Braenderup	enterobacteria	149391
EEJ3292222.1	Salmonella enterica subsp. diarizonae	enterobacteria	59204
EEJ7131825.1	Salmonella enterica subsp. enterica serovar Amoutive	enterobacteria	2564155
EEJ7590924.1	Salmonella enterica subsp. enterica serovar Minnesota	enterobacteria	70803
EEJ8882218.1	Salmonella enterica subsp. enterica serovar Bovismorbificans	enterobacteria	58097
EEK4416185.1	Salmonella enterica	enterobacteria	28901
EEK4839256.1	Salmonella enterica	enterobacteria	28901
EEN5312522.1	Salmonella enterica subsp. enterica serovar Typhimurium	enterobacteria	90371
EEN9440055.1	Salmonella enterica subsp. enterica serovar Enteritidis	enterobacteria	149539
EEN9719554.1	Salmonella enterica	enterobacteria	28901
EEP0640512.1	Salmonella enterica	enterobacteria	28901
EEP4272381.1	Salmonella enterica subsp. enterica serovar Ohio	enterobacteria	117541
EEP4771292.1	Salmonella enterica subsp. enterica serovar Stanley	enterobacteria	192953
EEP9787285.1	Salmonella enterica subsp. enterica serovar Saintpaul	enterobacteria	90105
EFQ9928860.1	Salmonella enterica	enterobacteria	28901
EFS1883905.1	Salmonella enterica	enterobacteria	28901
EFV0735519.1	Salmonella enterica	enterobacteria	28901
EFV1618238.1	Salmonella enterica	enterobacteria	28901
EFV5040080.1	Salmonella enterica	enterobacteria	28901
EFZ9009601.1	Salmonella enterica	enterobacteria	28901
EGA4955801.1	Salmonella enterica	enterobacteria	28901
EGB6640769.1	Salmonella enterica subsp. enterica serovar Typhimurium	enterobacteria	90371
EGC6482630.1	Salmonella enterica subsp. enterica serovar Typhimurium	enterobacteria	90371
EGD2585301.1	Salmonella enterica	enterobacteria	28901
EGD3415004.1	Salmonella enterica subsp. enterica serovar Derby	enterobacteria	28144
EGD6768799.1	Salmonella enterica	enterobacteria	28901
EGF5272975.1	Salmonella enterica subsp. enterica serovar Montevideo	enterobacteria	115981
EGG2367837.1	Salmonella enterica	enterobacteria	28901
EGG5572769.1	Salmonella enterica	enterobacteria	28901
EGG5869217.1	Salmonella enterica subsp. enterica serovar Anatum	enterobacteria	58712
EGG8166472.1	Salmonella enterica subsp. enterica serovar Yaba	enterobacteria	2036205
EGH6701657.1	Salmonella enterica	enterobacteria	28901
EGI7479916.1	Salmonella enterica subsp. enterica serovar Kentucky	enterobacteria	192955
EGI8353728.1	Salmonella enterica	enterobacteria	28901
EGI8941240.1	Salmonella enterica	enterobacteria	28901
EGJ2440811.1	Salmonella enterica	enterobacteria	28901
EGJ3414956.1	Salmonella enterica subsp. houtenae	enterobacteria	59205
EGJ4152464.1	Salmonella enterica	enterobacteria	28901
EGL3605022.1	Salmonella enterica	enterobacteria	28901
EGM1588527.1	Salmonella enterica	enterobacteria	28901
EGN7706312.1	Salmonella enterica subsp. enterica serovar Stanley	enterobacteria	192953
EGO4904875.1	Salmonella enterica	enterobacteria	28901
EGP6743630.1	Salmonella enterica	enterobacteria	28901
EGP6944739.1	Salmonella enterica	enterobacteria	28901
EGR7658519.1	Salmonella enterica	enterobacteria	28901
EGR7998770.1	Salmonella enterica	enterobacteria	28901
EGR8781203.1	Salmonella enterica subsp. enterica	enterobacteria	59201
EGR9998144.1	Salmonella enterica	enterobacteria	28901
EGS0038189.1	Salmonella enterica subsp. enterica serovar Typhi	enterobacteria	90370
EGS0218334.1	Salmonella enterica subsp. enterica serovar Barranquilla	enterobacteria	1151176
EGS5424710.1	Salmonella enterica	enterobacteria	28901
EGT8914964.1	Salmonella enterica	enterobacteria	28901
EGT9489746.1	Salmonella enterica	enterobacteria	28901
EGU4674961.1	Salmonella enterica	enterobacteria	28901
EGU9953245.1	Salmonella enterica	enterobacteria	28901
EGV1866648.1	Salmonella enterica subsp. enterica serovar Worthington	enterobacteria	1160769
EGW0608884.1	Salmonella enterica	enterobacteria	28901
EGX0813935.1	Salmonella enterica subsp. enterica serovar Typhimurium	enterobacteria	90371
EGX2061192.1	Salmonella enterica subsp. enterica serovar Stanley	enterobacteria	192953
EGX7165251.1	Salmonella enterica	enterobacteria	28901
EGX8054692.1	Salmonella enterica subsp. enterica serovar Inganda	enterobacteria	2564556
EGZ9673281.1	Salmonella enterica subsp. enterica serovar Daytona	enterobacteria	1962639
EHA2521563.1	Salmonella enterica	enterobacteria	28901
EHC9756691.1	Salmonella enterica subsp. enterica serovar 4,[5],12:i:-	enterobacteria	440524
EHD4875596.1	Salmonella enterica	enterobacteria	28901
EHD6048233.1	Salmonella enterica	enterobacteria	28901
EHE7397167.1	Salmonella enterica subsp. enterica serovar Muenchen	enterobacteria	596
EHG3446573.1	Salmonella enterica	enterobacteria	28901
EHG8658636.1	Salmonella enterica subsp. enterica serovar Montevideo	enterobacteria	115981
EHH0584866.1	Salmonella enterica	enterobacteria	28901
EHH2623323.1	Salmonella enterica subsp. enterica serovar Newport	enterobacteria	108619
EHH9536808.1	Salmonella enterica	enterobacteria	28901
EHJ6245058.1	Salmonella enterica subsp. enterica serovar 4,[5],12:b:-	enterobacteria	1340177
EHJ8258381.1	Salmonella enterica subsp. enterica serovar Mbandaka	enterobacteria	192954
EHK4120523.1	Salmonella enterica	enterobacteria	28901
EHL3468378.1	Salmonella enterica	enterobacteria	28901
EHM4900743.1	Salmonella enterica	enterobacteria	28901
EHN5877540.1	Salmonella enterica subsp. enterica serovar Newport	enterobacteria	108619
EHQ1925086.1	Salmonella enterica	enterobacteria	28901
EHQ4281522.1	Salmonella enterica	enterobacteria	28901
EHQ5248101.1	Salmonella enterica	enterobacteria	28901
EHQ6419048.1	Salmonella enterica	enterobacteria	28901
EHQ8033524.1	Salmonella enterica	enterobacteria	28901
EHR2742718.1	Salmonella enterica subsp. enterica serovar Kentucky	enterobacteria	192955
EHR3082800.1	Salmonella enterica subsp. enterica serovar Brandenburg	enterobacteria	149387
EHR3155912.1	Salmonella enterica	enterobacteria	28901
EHR5917818.1	Salmonella enterica	enterobacteria	28901
EHS0716204.1	Salmonella enterica	enterobacteria	28901
EHT6178720.1	Salmonella enterica	enterobacteria	28901
EHU6930493.1	Salmonella enterica subsp. enterica serovar Kentucky	enterobacteria	192955
EHW1120690.1	Salmonella enterica subsp. enterica serovar Agona	enterobacteria	58095
EHW1742005.1	Salmonella enterica	enterobacteria	28901
EHW1764379.1	Salmonella enterica	enterobacteria	28901
EHW8069318.1	Salmonella enterica	enterobacteria	28901
EHX7634295.1	Salmonella enterica	enterobacteria	28901
EHY0294108.1	Salmonella enterica	enterobacteria	28901
EHY1813216.1	Salmonella enterica	enterobacteria	28901
EHZ7158130.1	Salmonella enterica	enterobacteria	28901
EIB1870938.1	Salmonella enterica	enterobacteria	28901
EIB8977296.1	Salmonella enterica	enterobacteria	28901
EIC5041300.1	Salmonella enterica	enterobacteria	28901
EID2833633.1	Salmonella enterica	enterobacteria	28901
EIE6364685.1	Salmonella enterica	enterobacteria	28901
EIE8860445.1	Salmonella enterica	enterobacteria	28901
EIF5796708.1	Salmonella enterica	enterobacteria	28901
EIF8018528.1	Salmonella enterica	enterobacteria	28901
EIG8310546.1	Salmonella enterica	enterobacteria	28901
EII9203103.1	Salmonella enterica	enterobacteria	28901
EIJ6318827.1	Salmonella enterica	enterobacteria	28901
EIK9614419.1	Salmonella enterica subsp. enterica serovar Brandenburg	enterobacteria	149387
EIO7467826.1	Salmonella enterica subsp. enterica	enterobacteria	59201
EIO8609817.1	Salmonella enterica	enterobacteria	28901
EIO9727569.1	Salmonella enterica	enterobacteria	28901
EIP1435838.1	Salmonella enterica	enterobacteria	28901
EIP1513724.1	Salmonella enterica	enterobacteria	28901
EIP4524255.1	Salmonella enterica	enterobacteria	28901
EIP9001075.1	Salmonella enterica	enterobacteria	28901
EIP9213844.1	Salmonella enterica	enterobacteria	28901
EIR4509972.1	Salmonella enterica	enterobacteria	28901
EIS8750481.1	Salmonella enterica	enterobacteria	28901
EIT0898738.1	Salmonella enterica	enterobacteria	28901
EIV2845909.1	Salmonella enterica	enterobacteria	28901
EIV4422399.1	Salmonella enterica	enterobacteria	28901
EIV7688925.1	Salmonella enterica	enterobacteria	28901
EIV9017704.1	Salmonella enterica	enterobacteria	28901
EIW2422368.1	Salmonella enterica subsp. enterica serovar Derby	enterobacteria	28144
EIW7797675.1	Salmonella enterica	enterobacteria	28901
EIX4927715.1	Salmonella enterica	enterobacteria	28901
EIX5207471.1	Salmonella enterica	enterobacteria	28901
EIX8193174.1	Salmonella enterica	enterobacteria	28901
EIY6646304.1	Salmonella enterica	enterobacteria	28901
EIY9139511.1	Salmonella enterica subsp. enterica serovar Mbandaka	enterobacteria	192954
EJA3962856.1	Salmonella enterica	enterobacteria	28901
EJC2766905.1	Salmonella enterica	enterobacteria	28901
EJD8867901.1	Salmonella enterica	enterobacteria	28901
EJG4713412.1	Salmonella enterica	enterobacteria	28901
EJG5926814.1	Salmonella enterica	enterobacteria	28901
EJG5943400.1	Salmonella enterica	enterobacteria	28901
EJH7007290.1	Salmonella enterica	enterobacteria	28901
EJH7808543.1	Salmonella enterica	enterobacteria	28901
EJI7809585.1	Salmonella enterica	enterobacteria	28901
EJJ4225900.1	Salmonella enterica	enterobacteria	28901
EJK0229249.1	Salmonella enterica	enterobacteria	28901
EJL3593942.1	Salmonella enterica	enterobacteria	28901
EJL7256103.1	Salmonella enterica	enterobacteria	28901
EJM3828767.1	Salmonella enterica	enterobacteria	28901
EJM8298376.1	Salmonella enterica	enterobacteria	28901
EJM9152176.1	Salmonella enterica	enterobacteria	28901
EJN2573183.1	Salmonella enterica	enterobacteria	28901
EJO4566403.1	Salmonella enterica subsp. enterica serovar Newport	enterobacteria	108619
EJO8377822.1	Salmonella enterica	enterobacteria	28901
EJP2988626.1	Salmonella enterica	enterobacteria	28901
EJP9675205.1	Salmonella enterica	enterobacteria	28901
EJR5400593.1	Salmonella enterica	enterobacteria	28901
EJR8627947.1	Salmonella enterica subsp. enterica serovar Infantis	enterobacteria	595
EJS7226360.1	Salmonella enterica	enterobacteria	28901
EJT8350611.1	Salmonella enterica subsp. enterica serovar Anatum	enterobacteria	58712
EJU3118666.1	Salmonella enterica	enterobacteria	28901
EJU6119696.1	Salmonella enterica	enterobacteria	28901
EJV0632637.1	Salmonella enterica	enterobacteria	28901
EJV1787167.1	Salmonella enterica	enterobacteria	28901
EJV3758943.1	Salmonella enterica	enterobacteria	28901
EJW4549540.1	Salmonella enterica	enterobacteria	28901
EJW8117176.1	Salmonella enterica subsp. enterica serovar Schwarzengrund	enterobacteria	340190
EJX0610515.1	Salmonella enterica subsp. enterica serovar Infantis	enterobacteria	595
EJY2197590.1	Salmonella enterica	enterobacteria	28901
EJZ7520599.1	Salmonella enterica	enterobacteria	28901
EKA7160067.1	Salmonella enterica	enterobacteria	28901
EKA7845065.1	Salmonella enterica	enterobacteria	28901
EKB8247795.1	Salmonella enterica	enterobacteria	28901
EKC2278024.1	Salmonella enterica	enterobacteria	28901
EKC6096004.1	Salmonella enterica	enterobacteria	28901
EKD8468137.1	Salmonella enterica subsp. enterica serovar Montevideo	enterobacteria	115981
EKF7191048.1	Salmonella enterica	enterobacteria	28901
EKH5883980.1	Salmonella enterica	enterobacteria	28901
EKI4771152.1	Salmonella enterica	enterobacteria	28901
EKI9722749.1	Salmonella enterica subsp. enterica serovar 4,[5],12:i:-	enterobacteria	440524
EKJ1077326.1	Salmonella enterica	enterobacteria	28901
EKJ3446331.1	Salmonella enterica	enterobacteria	28901
EKJ5690945.1	Salmonella enterica	enterobacteria	28901
EKL2074356.1	Salmonella enterica	enterobacteria	28901
EKL9382058.1	Salmonella enterica	enterobacteria	28901
EKM5322307.1	Salmonella enterica	enterobacteria	28901
EKO0913525.1	Salmonella enterica subsp. enterica serovar Cerro	enterobacteria	340188
EKO1498650.1	Salmonella enterica	enterobacteria	28901
EKO1802828.1	Salmonella enterica	enterobacteria	28901
EKO7829479.1	Salmonella enterica	enterobacteria	28901
EKP5185311.1	Salmonella enterica	enterobacteria	28901
EKR5405411.1	Salmonella enterica	enterobacteria	28901
EKT1373774.1	Salmonella enterica	enterobacteria	28901
EKT2298009.1	Salmonella enterica	enterobacteria	28901
EKT4794284.1	Salmonella enterica	enterobacteria	28901
EKT5231609.1	Salmonella enterica subsp. enterica serovar Havana	enterobacteria	179997
ELB7452684.1	Salmonella enterica	enterobacteria	28901
ELC4315317.1	Salmonella enterica	enterobacteria	28901
ELC7078789.1	Salmonella enterica	enterobacteria	28901
ELC7807967.1	Salmonella enterica	enterobacteria	28901
ELD6946800.1	Salmonella enterica	enterobacteria	28901
ELE1717881.1	Salmonella enterica	enterobacteria	28901
ELE6907487.1	Salmonella enterica subsp. enterica serovar Kentucky	enterobacteria	192955
ELF1943648.1	Salmonella enterica	enterobacteria	28901
ELF2947594.1	Salmonella enterica	enterobacteria	28901
ELF3511462.1	Salmonella enterica	enterobacteria	28901
ELF5776659.1	Salmonella enterica	enterobacteria	28901
ELG1102590.1	Salmonella enterica	enterobacteria	28901
ELG2608047.1	Salmonella enterica subsp. enterica serovar Kentucky	enterobacteria	192955
ELG7696941.1	Salmonella enterica	enterobacteria	28901
ELI4217267.1	Salmonella enterica	enterobacteria	28901
ELJ5948668.1	Salmonella enterica	enterobacteria	28901
ELK5437375.1	Salmonella enterica subsp. enterica serovar Infantis	enterobacteria	595
ELL1482701.1	Salmonella enterica	enterobacteria	28901
ELL7569929.1	Salmonella enterica	enterobacteria	28901
ELO6541873.1	Salmonella enterica	enterobacteria	28901
ELQ0735425.1	Salmonella enterica	enterobacteria	28901
ELQ2627529.1	Salmonella enterica	enterobacteria	28901
ELQ3856118.1	Salmonella enterica	enterobacteria	28901
ELQ6391212.1	Salmonella enterica subsp. enterica serovar Kentucky	enterobacteria	192955
ELS2657000.1	Salmonella enterica	enterobacteria	28901
ELZ5692057.1	Salmonella enterica	enterobacteria	28901
EMA8470810.1	Salmonella enterica	enterobacteria	28901
EMA9708315.1	Salmonella enterica	enterobacteria	28901
EMC5790154.1	Salmonella enterica	enterobacteria	28901
EMD4232609.1	Salmonella enterica	enterobacteria	28901
EME0540559.1	Salmonella enterica	enterobacteria	28901
EME4889573.1	Salmonella enterica	enterobacteria	28901
EMF9219161.1	Salmonella enterica	enterobacteria	28901
EMZ2700074.1	Salmonella enterica	enterobacteria	28901
END5622798.1	Salmonella enterica	enterobacteria	28901
ENE4229248.1	Salmonella enterica	enterobacteria	28901
ENE5760247.1	Salmonella enterica subsp. enterica serovar Braenderup	enterobacteria	149391
ENF5056219.1	Salmonella enterica	enterobacteria	28901
ENF8296209.1	Salmonella enterica	enterobacteria	28901
ENH8182472.1	Salmonella enterica subsp. enterica	enterobacteria	59201
ENI0975418.1	Salmonella enterica	enterobacteria	28901
ENL6784031.1	Salmonella enterica	enterobacteria	28901
ENM4835753.1	Salmonella enterica	enterobacteria	28901
ENN6483041.1	Salmonella enterica	enterobacteria	28901
ENN7366410.1	Salmonella enterica	enterobacteria	28901
ENO2462077.1	Salmonella enterica	enterobacteria	28901
ENO2718013.1	Salmonella enterica	enterobacteria	28901
ENO2931725.1	Salmonella enterica	enterobacteria	28901
ENO3755976.1	Salmonella enterica subsp. enterica serovar Montevideo	enterobacteria	115981
ENO5426622.1	Salmonella enterica subsp. enterica serovar 1,4,[5],12:i:-	enterobacteria	2583588
ENP6760182.1	Salmonella enterica	enterobacteria	28901
ENQ5150880.1	Salmonella enterica	enterobacteria	28901
ENR8777837.1	Salmonella enterica	enterobacteria	28901
ENS3371613.1	Salmonella enterica	enterobacteria	28901
ENU9531798.1	Salmonella enterica	enterobacteria	28901
ENV4049882.1	Salmonella enterica	enterobacteria	28901
EOB0190568.1	Salmonella enterica	enterobacteria	28901
EOD3287104.1	Salmonella enterica	enterobacteria	28901
EOF5100904.1	Salmonella enterica	enterobacteria	28901
EOF5126800.1	Salmonella enterica	enterobacteria	28901
EOF5134116.1	Salmonella enterica	enterobacteria	28901
EOF5194150.1	Salmonella enterica	enterobacteria	28901
EOF6573739.1	Salmonella enterica	enterobacteria	28901
EOH9241820.1	Salmonella enterica	enterobacteria	28901
EOI7121477.1	Salmonella enterica subsp. enterica serovar Gaminara	enterobacteria	913070
EOJ9281933.1	Salmonella enterica subsp. enterica serovar Infantis	enterobacteria	595
EOV5614785.1	Salmonella enterica subsp. enterica serovar Montevideo	enterobacteria	115981
EOZ9334495.1	Salmonella enterica	enterobacteria	28901
EPM7159626.1	Salmonella enterica subsp. enterica serovar Schwarzengrund	enterobacteria	340190
EPP7815082.1	Salmonella enterica subsp. enterica serovar Cerro	enterobacteria	340188
EPW6019401.1	Salmonella enterica subsp. enterica serovar Newport	enterobacteria	108619
ESF24207.1	Salmonella enterica subsp. enterica serovar Tallahassee str. 0012	enterobacteria	1029982
HAB5515522.1	Salmonella enterica subsp. enterica serovar Mikawasima	enterobacteria	149388
HAC6654005.1	Salmonella enterica subsp. enterica serovar Abortusovis	enterobacteria	53961
HAD5303038.1	Salmonella enterica subsp. enterica serovar Typhi str. CT18	enterobacteria	220341
HAD5512648.1	Salmonella enterica subsp. enterica serovar Typhi str. CT18	enterobacteria	220341
HAD6577921.1	Salmonella enterica subsp. enterica serovar Typhimurium str. SL1344	enterobacteria	216597
HAE0744562.1	Salmonella enterica subsp. enterica serovar Enteritidis str. P125109	enterobacteria	550537
HAF0122091.1	Salmonella enterica	enterobacteria	28901
HAF2311229.1	Salmonella enterica	enterobacteria	28901
HAG2519418.1	Salmonella enterica	enterobacteria	28901
HAK0158949.1	Salmonella enterica	enterobacteria	28901
HAK5375937.1	Salmonella enterica	enterobacteria	28901
HAK5442585.1	Salmonella enterica	enterobacteria	28901
HAK7302982.1	Salmonella enterica	enterobacteria	28901
HAK7384867.1	Salmonella enterica	enterobacteria	28901
HAO3815466.1	Salmonella enterica	enterobacteria	28901
HAO4642030.1	Salmonella enterica	enterobacteria	28901
HAS0343604.1	Salmonella enterica subsp. enterica	enterobacteria	59201
HAS9341903.1	Salmonella enterica subsp. enterica serovar Typhimurium	enterobacteria	90371
HAU3145867.1	Salmonella enterica subsp. salamae	enterobacteria	59202
HAU7804247.1	Salmonella enterica subsp. enterica serovar Wangata	enterobacteria	487006
HBB7067625.1	Salmonella enterica subsp. enterica serovar Napoli	enterobacteria	1151001
HBJ6332356.1	Salmonella enterica subsp. enterica serovar Teltow	enterobacteria	2565093
HBJ7808757.1	Salmonella enterica subsp. enterica serovar Goldcoast	enterobacteria	260678
HBK8590734.1	Salmonella enterica subsp. enterica serovar Agona	enterobacteria	58095
HBM2104306.1	Salmonella enterica subsp. enterica	enterobacteria	59201
HBZ6168376.1	Salmonella enterica	enterobacteria	28901
HCA3633447.1	Salmonella enterica subsp. enterica serovar Choleraesuis	enterobacteria	119912
HCC1026345.1	Salmonella enterica subsp. enterica serovar Paratyphi C	enterobacteria	57046
HCL1792146.1	Salmonella enterica subsp. enterica serovar Heidelberg	enterobacteria	611
HCL5120134.1	Salmonella enterica	enterobacteria	28901
HCL5130396.1	Salmonella enterica	enterobacteria	28901
HCL5271424.1	Salmonella enterica	enterobacteria	28901
HCL5276360.1	Salmonella enterica	enterobacteria	28901
HCL5348652.1	Salmonella enterica	enterobacteria	28901
HCM1946194.1	Salmonella enterica subsp. salamae serovar 30:g,m,s:e,n,x	enterobacteria	2577695
HCM1981480.1	Salmonella enterica subsp. houtenae serovar 41:z36:-	enterobacteria	2577517
HCM8220173.1	Salmonella enterica	enterobacteria	28901
HCT4964473.1	Salmonella enterica	enterobacteria	28901
HCZ5254377.1	Salmonella enterica subsp. enterica serovar Saintpaul str. CFSAN004159	enterobacteria	1399092
HDA3302685.1	Salmonella enterica subsp. enterica serovar Give	enterobacteria	46626
HDC1417685.1	Salmonella enterica	enterobacteria	28901
HDW6118845.1	Salmonella enterica subsp. enterica serovar Typhi	enterobacteria	90370
HEC6243874.1	Salmonella enterica subsp. enterica serovar Zanzibar	enterobacteria	399588
HED5888110.1	Salmonella enterica	enterobacteria	28901
HEI4403420.1	Salmonella enterica	enterobacteria	28901
HER1286963.1	Salmonella enterica subsp. enterica serovar Elomrane	enterobacteria	2172527
HFC9512961.1	Salmonella enterica	enterobacteria	28901
HFD8845841.1	Salmonella enterica	enterobacteria	28901
HFD9113617.1	Salmonella enterica	enterobacteria	28901
HFG4812243.1	Salmonella enterica subsp. enterica serovar Waycross	enterobacteria	58101
HFL1874151.1	Salmonella enterica	enterobacteria	28901
HFW0141816.1	Salmonella enterica subsp. enterica serovar Eastbourne	enterobacteria	486993
HFW1653887.1	Salmonella enterica subsp. enterica serovar Thompson	enterobacteria	600
HFW5419720.1	Salmonella enterica subsp. enterica serovar Wandsworth	enterobacteria	913085
HFW5564107.1	Salmonella enterica subsp. enterica serovar Saintpaul	enterobacteria	90105
HFX9029460.1	Salmonella enterica	enterobacteria	28901
HFY8318044.1	Salmonella enterica subsp. enterica serovar Typhimurium	enterobacteria	90371
HFY9131386.1	Salmonella enterica subsp. enterica serovar Typhimurium	enterobacteria	90371
HGF6921562.1	Salmonella enterica subsp. enterica serovar London	enterobacteria	149390
HGJ4782188.1	Salmonella enterica subsp. enterica serovar Bredeney	enterobacteria	134047
HGV8671044.1	Salmonella enterica subsp. enterica serovar Typhimurium	enterobacteria	90371
HHR9610158.1	Salmonella enterica subsp. enterica serovar Oslo	enterobacteria	1005394
HHW9078585.1	Salmonella enterica	enterobacteria	28901
HIA0549559.1	Salmonella enterica subsp. enterica	enterobacteria	59201
HIA0779012.1	Salmonella enterica subsp. enterica	enterobacteria	59201
HIA0881759.1	Salmonella enterica subsp. enterica	enterobacteria	59201
HIC3813388.1	Salmonella enterica	enterobacteria	28901
HIC5725582.1	Salmonella enterica subsp. enterica serovar Enteritidis	enterobacteria	149539
HIC6141217.1	Salmonella enterica subsp. enterica serovar Schwarzengrund	enterobacteria	340190
HIC9306325.1	Salmonella enterica subsp. enterica serovar Typhimurium	enterobacteria	90371
MBA2990672.1	Salmonella enterica subsp. salamae serovar 47:z:e,n,x,z15	enterobacteria	2577810
MBD6218289.1	Salmonella enterica subsp. enterica serovar Enteritidis	enterobacteria	149539
MBH5281065.1	Salmonella enterica	enterobacteria	28901
MBJ5740319.1	Salmonella enterica subsp. enterica serovar Agona	enterobacteria	58095
MDL3335123.1	Salmonella enterica	enterobacteria	28901
MDR5105187.1	Salmonella enterica subsp. enterica serovar Derby	enterobacteria	28144
MEY5077206.1	Salmonella enterica subsp. enterica serovar Corvallis	enterobacteria	593905
MEY6119820.1	Salmonella enterica subsp. enterica serovar Corvallis	enterobacteria	593905
MFG6021856.1	Salmonella enterica subsp. enterica serovar Montevideo	enterobacteria	115981
MFK2897270.1	Salmonella enterica subsp. enterica serovar Weltevreden	enterobacteria	57743
MGR1593417.1	Salmonella enterica	enterobacteria	28901
MII80539.1	Salmonella enterica subsp. salamae	enterobacteria	59202
MKL98646.1	Salmonella enterica subsp. enterica serovar Isaszeg	enterobacteria	2564564
TGC98484.1	Salmonella enterica subsp. enterica serovar Wilhelmsburg	enterobacteria	1960126
VEA59477.1	Salmonella enterica subsp. salamae	enterobacteria	59202
WP_000540886.1	Salmonella enterica	enterobacteria	28901
WP_000540887.1	Salmonella bongori	enterobacteria	54736
WP_000540888.1	Salmonella	enterobacteria	590
WP_000540889.1	Salmonella	enterobacteria	590
WP_000540890.1	Salmonella enterica	enterobacteria	28901
WP_000540891.1	Salmonella	enterobacteria	590
WP_000540892.1	Salmonella	enterobacteria	590
WP_000540893.1	Salmonella	enterobacteria	590
WP_000540894.1	Salmonella	enterobacteria	590
WP_000540895.1	Salmonella enterica	enterobacteria	28901
WP_000540896.1	Salmonella enterica	enterobacteria	28901
WP_016505629.1	Salmonella enterica	enterobacteria	28901
WP_016507174.1	Salmonella enterica	enterobacteria	28901
WP_020845233.1	Salmonella bongori	enterobacteria	54736
WP_023181547.1	Salmonella enterica	enterobacteria	28901
WP_023194106.1	Salmonella enterica	enterobacteria	28901
WP_023202722.1	Salmonella enterica	enterobacteria	28901
WP_023207655.1	Salmonella	enterobacteria	590
WP_023219207.1	Salmonella	enterobacteria	590
WP_023226558.1	Salmonella	enterobacteria	590
WP_023243692.1	Salmonella	enterobacteria	590
WP_023247079.1	Salmonella enterica	enterobacteria	28901
WP_023251539.1	Salmonella enterica	enterobacteria	28901
WP_023259270.1	Salmonella	enterobacteria	590
WP_038392693.1	Salmonella bongori	enterobacteria	54736
WP_039518513.1	Salmonella enterica	enterobacteria	28901
WP_039589292.1	Salmonella enterica	enterobacteria	28901
WP_046093048.1	Salmonella enterica	enterobacteria	28901
WP_052931704.1	Salmonella enterica	enterobacteria	28901
WP_053508179.1	Salmonella	enterobacteria	590
WP_057516460.1	Salmonella enterica	enterobacteria	28901
WP_057517002.1	Salmonella enterica	enterobacteria	28901
WP_058331668.1	Salmonella enterica	enterobacteria	28901
WP_058800938.1	Salmonella enterica	enterobacteria	28901
WP_061360722.1	Salmonella enterica	enterobacteria	28901
WP_061383798.1	Salmonella enterica	enterobacteria	28901
WP_064043150.1	Salmonella	enterobacteria	590
WP_069057616.1	Salmonella enterica	enterobacteria	28901
WP_069721793.1	Salmonella enterica	enterobacteria	28901
WP_076935660.1	Salmonella enterica	enterobacteria	28901
WP_079773008.1	Salmonella bongori	enterobacteria	54736
WP_079776624.1	Salmonella enterica	enterobacteria	28901
WP_079777235.1	Salmonella bongori	enterobacteria	54736
WP_079779729.1	Salmonella enterica	enterobacteria	28901
WP_079790623.1	Salmonella enterica	enterobacteria	28901
WP_079802128.1	Salmonella enterica	enterobacteria	28901
WP_079809736.1	Salmonella enterica	enterobacteria	28901
WP_079844501.1	Salmonella enterica	enterobacteria	28901
WP_079848118.1	Salmonella enterica	enterobacteria	28901
WP_079954175.1	Salmonella	enterobacteria	590
WP_079956081.1	Salmonella enterica	enterobacteria	28901
WP_079959273.1	Salmonella enterica	enterobacteria	28901
WP_079982529.1	Salmonella enterica	enterobacteria	28901
WP_079983843.1	Salmonella enterica	enterobacteria	28901
WP_080097187.1	Salmonella enterica	enterobacteria	28901
WP_080178036.1	Salmonella	enterobacteria	590
WP_080191556.1	Salmonella enterica	enterobacteria	28901
WP_080194117.1	Salmonella enterica	enterobacteria	28901
WP_080195181.1	Salmonella enterica	enterobacteria	28901
WP_080199697.1	Salmonella enterica	enterobacteria	28901
WP_080207693.1	Salmonella enterica	enterobacteria	28901
WP_080209534.1	Salmonella enterica	enterobacteria	28901
WP_080224389.1	Salmonella enterica	enterobacteria	28901
WP_080242102.1	Salmonella enterica	enterobacteria	28901
WP_082319185.1	Salmonella enterica	enterobacteria	28901
WP_085429241.1	Salmonella enterica	enterobacteria	28901
WP_086776448.1	Salmonella enterica	enterobacteria	28901
WP_088730068.1	Salmonella enterica	enterobacteria	28901
WP_088758499.1	Salmonella enterica	enterobacteria	28901
WP_097362786.1	Salmonella enterica	enterobacteria	28901
WP_100498404.1	Salmonella enterica	enterobacteria	28901
WP_108638389.1	Salmonella	enterobacteria	590
WP_109218125.1	Salmonella enterica	enterobacteria	28901
WP_109254379.1	Salmonella enterica	enterobacteria	28901
WP_111771800.1	Salmonella enterica	enterobacteria	28901
WP_118998175.1	Salmonella enterica	enterobacteria	28901
WP_119002028.1	Salmonella enterica	enterobacteria	28901
WP_122029202.1	Salmonella enterica	enterobacteria	28901
WP_122132947.1	Salmonella enterica	enterobacteria	28901
WP_126523833.1	Salmonella	enterobacteria	590
WP_127173505.1	Salmonella enterica	enterobacteria	28901
WP_131166421.1	Salmonella	enterobacteria	590
WP_138019916.1	Salmonella	enterobacteria	590
WP_140212114.1	Salmonella enterica	enterobacteria	28901
WP_150362735.1	Salmonella enterica	enterobacteria	28901
WP_171922955.1	Salmonella bongori	enterobacteria	54736
WP_183059503.1	Salmonella enterica	enterobacteria	28901
WP_183062295.1	Salmonella enterica	enterobacteria	28901
WP_202099697.1	Salmonella enterica	enterobacteria	28901
WP_218207709.1	Salmonella enterica	enterobacteria	28901
WP_219404974.1	Salmonella enterica	enterobacteria	28901
WP_221582915.1	Salmonella enterica	enterobacteria	28901
WP_241066100.1	Salmonella enterica	enterobacteria	28901
WP_247249187.1	Salmonella enterica	enterobacteria	28901
WP_249895458.1	Salmonella enterica	enterobacteria	28901
WP_250276571.1	Salmonella enterica	enterobacteria	28901
WP_269719766.1	Salmonella enterica	enterobacteria	28901
WP_274877749.1	Salmonella enterica	enterobacteria	28901
WP_274879519.1	Salmonella enterica	enterobacteria	28901
WP_274880261.1	Salmonella enterica	enterobacteria	28901
WP_274881546.1	Salmonella enterica	enterobacteria	28901
WP_274890882.1	Salmonella enterica	enterobacteria	28901
WP_274891738.1	Salmonella enterica	enterobacteria	28901
WP_274895032.1	Salmonella enterica	enterobacteria	28901
WP_274895488.1	Salmonella enterica	enterobacteria	28901
WP_274895850.1	Salmonella enterica	enterobacteria	28901
WP_274898084.1	Salmonella enterica	enterobacteria	28901
WP_303080670.1	Salmonella enterica	enterobacteria	28901
WP_322499614.1	Salmonella enterica	enterobacteria	28901
WP_342686271.1	Salmonella enterica	enterobacteria	28901
WP_350367488.1	Salmonella enterica	enterobacteria	28901
WP_350414503.1	Salmonella enterica	enterobacteria	28901
WP_350426786.1	Salmonella enterica	enterobacteria	28901
WP_366540073.1	Salmonella enterica	enterobacteria	28901
WP_409444990.1	Salmonella enterica	enterobacteria	28901
WP_410959290.1	Salmonella sp. SKLX079136	enterobacteria	3159965
WP_411011898.1	Salmonella sp. 741265055_HSA	enterobacteria	3388980
WP_411021708.1	Salmonella sp. 741265143_HSA	enterobacteria	3389065
WP_418072625.1	Salmonella enterica	enterobacteria	28901
WP_422662758.1	Salmonella enterica	enterobacteria	28901
WP_430719756.1	Salmonella enterica	enterobacteria	28901
WP_437146654.1	Salmonella enterica	enterobacteria	28901
WP_438797448.1	unclassified Salmonella	enterobacteria	2614656
WP_439040237.1	unclassified Salmonella	enterobacteria	2614656
WP_439040686.1	Salmonella sp. NW318	enterobacteria	2947894
WP_443587268.1	Salmonella enterica	enterobacteria	28901
WP_447354433.1	Salmonella enterica	enterobacteria	28901
WXT44874.1	Salmonella enterica subsp. enterica serovar Infantis	enterobacteria	595
WP_259294277.1	Salmonella enterica	enterobacteria	28901
WP_094891523.1	Salmonella enterica	enterobacteria	28901
WP_259293597.1	Salmonella enterica	enterobacteria	28901

## Sheet: T6SS_Burk_ExIF 
Accession	Scientific Name	Common Name	Taxid
WP_088734018.1	Salmonella enterica	enterobacteria	28901
EAA1784025.1	Salmonella enterica subsp. diarizonae	enterobacteria	59204
EAN9586212.1	Salmonella enterica	enterobacteria	28901
EAO5056632.1	Salmonella enterica	enterobacteria	28901
EAO9548456.1	Salmonella enterica	enterobacteria	28901
EAQ6249036.1	Salmonella enterica	enterobacteria	28901
EAQ7980208.1	Salmonella enterica	enterobacteria	28901
EAU3170737.1	Salmonella enterica	enterobacteria	28901
EAY1185558.1	Salmonella enterica	enterobacteria	28901
ECH4301667.1	Salmonella enterica	enterobacteria	28901
ECJ2856678.1	Salmonella enterica subsp. diarizonae	enterobacteria	59204
ECJ4667595.1	Salmonella enterica subsp. diarizonae	enterobacteria	59204
ECP0724695.1	Salmonella enterica	enterobacteria	28901
EJL9553286.1	Salmonella enterica	enterobacteria	28901
EKS3673132.1	Salmonella enterica	enterobacteria	28901
ENO2462967.1	Salmonella enterica	enterobacteria	28901
WP_053509568.1	Salmonella	enterobacteria	590
EAM8780743.1	Salmonella enterica	enterobacteria	28901
WP_136058346.1	Salmonella enterica	enterobacteria	28901
EAA2984822.1	Salmonella enterica subsp. diarizonae	enterobacteria	59204
EGH0491683.1	Salmonella enterica	enterobacteria	28901
EGU6865487.1	Salmonella enterica	enterobacteria	28901
ELY3194528.1	Salmonella enterica	enterobacteria	28901
EEE2255383.1	Salmonella enterica subsp. diarizonae	enterobacteria	59204
ECI4242850.1	Salmonella enterica subsp. diarizonae	enterobacteria	59204
EEE2303499.1	Salmonella enterica subsp. diarizonae	enterobacteria	59204
EBH8951672.1	Salmonella enterica subsp. diarizonae serovar 48:i:z	enterobacteria	1192842
ECQ7711032.1	Salmonella enterica	enterobacteria	28901
ECT1023389.1	Salmonella enterica	enterobacteria	28901
ELY3194528.1	Salmonella enterica	enterobacteria	28901

## Sheet: Ttc Toxin
Accession	Scientific Name	Common Name	Taxid
WP_080171237.1	Salmonella enterica	enterobacteria	28901
EAA7901494.1	Salmonella enterica	enterobacteria	28901
EAA8951905.1	Salmonella enterica	enterobacteria	28901
EAA9597991.1	Salmonella enterica	enterobacteria	28901
EAB1658460.1	Salmonella enterica	enterobacteria	28901
EAB3091370.1	Salmonella enterica	enterobacteria	28901
EAM0980412.1	Salmonella enterica	enterobacteria	28901
EAM2983804.1	Salmonella enterica	enterobacteria	28901
EAM9429949.1	Salmonella enterica	enterobacteria	28901
EAN1159884.1	Salmonella enterica	enterobacteria	28901
EAN5735294.1	Salmonella enterica	enterobacteria	28901
EAO5052574.1	Salmonella enterica	enterobacteria	28901
EAO9825115.1	Salmonella enterica	enterobacteria	28901
EAP3672913.1	Salmonella enterica	enterobacteria	28901
EAQ0262331.1	Salmonella enterica	enterobacteria	28901
EAQ7977259.1	Salmonella enterica	enterobacteria	28901
EAQ9981029.1	Salmonella enterica	enterobacteria	28901
EAR4437622.1	Salmonella enterica	enterobacteria	28901
EAS0543756.1	Salmonella enterica	enterobacteria	28901
EAT1872321.1	Salmonella enterica	enterobacteria	28901
EAT1905508.1	Salmonella enterica	enterobacteria	28901
EAV3688016.1	Salmonella enterica	enterobacteria	28901
EAX1927335.1	Salmonella enterica	enterobacteria	28901
EAX5863229.1	Salmonella enterica	enterobacteria	28901
EBA8598507.1	Salmonella enterica	enterobacteria	28901
EBA9123335.1	Salmonella enterica	enterobacteria	28901
EBB5495969.1	Salmonella enterica	enterobacteria	28901
EBE3321025.1	Salmonella enterica	enterobacteria	28901
EBE4780969.1	Salmonella enterica	enterobacteria	28901
EBF2149279.1	Salmonella enterica	enterobacteria	28901
EBG9220201.1	Salmonella enterica	enterobacteria	28901
EBH0343993.1	Salmonella enterica	enterobacteria	28901
EBH0782793.1	Salmonella enterica	enterobacteria	28901
EBI8006879.1	Salmonella enterica	enterobacteria	28901
EBJ7480914.1	Salmonella enterica	enterobacteria	28901
EBN0684826.1	Salmonella enterica	enterobacteria	28901
EBO8089344.1	Salmonella enterica	enterobacteria	28901
EBP4000715.1	Salmonella enterica subsp. enterica	enterobacteria	59201
EBQ4752641.1	Salmonella enterica subsp. diarizonae	enterobacteria	59204
EBQ8438995.1	Salmonella enterica	enterobacteria	28901
EBR3967464.1	Salmonella enterica	enterobacteria	28901
EBR4566301.1	Salmonella enterica	enterobacteria	28901
EBS8368113.1	Salmonella enterica	enterobacteria	28901
EBT1274560.1	Salmonella enterica	enterobacteria	28901
EBT2373429.1	Salmonella enterica	enterobacteria	28901
ECC3210099.1	Salmonella enterica subsp. diarizonae	enterobacteria	59204
ECC3889716.1	Salmonella enterica subsp. diarizonae	enterobacteria	59204
ECD9500077.1	Salmonella enterica subsp. diarizonae	enterobacteria	59204
ECG8556275.1	Salmonella enterica subsp. diarizonae	enterobacteria	59204
ECG8812105.1	Salmonella enterica	enterobacteria	28901
ECI3511472.1	Salmonella enterica subsp. diarizonae	enterobacteria	59204
ECJ1984756.1	Salmonella enterica subsp. diarizonae	enterobacteria	59204
ECJ2852581.1	Salmonella enterica subsp. diarizonae	enterobacteria	59204
ECO0585942.1	Salmonella enterica subsp. diarizonae	enterobacteria	59204
ECR6928747.1	Salmonella enterica	enterobacteria	28901
EDQ9953736.1	Salmonella enterica subsp. diarizonae	enterobacteria	59204
EDR5918062.1	Salmonella enterica subsp. diarizonae	enterobacteria	59204
EDT1279115.1	Salmonella enterica	enterobacteria	28901
EDU3631283.1	Salmonella enterica	enterobacteria	28901
EDW1773158.1	Salmonella enterica subsp. diarizonae	enterobacteria	59204
EDW4549656.1	Salmonella enterica subsp. salamae	enterobacteria	59202
EDX3144079.1	Salmonella enterica subsp. diarizonae serovar 61:l,v:1,5,7	enterobacteria	1967591
EDX6249720.1	Salmonella enterica subsp. diarizonae	enterobacteria	59204
EEB1956562.1	Salmonella enterica	enterobacteria	28901
EEE1919654.1	Salmonella enterica subsp. diarizonae	enterobacteria	59204
EEE2299532.1	Salmonella enterica subsp. diarizonae	enterobacteria	59204
EEH5262642.1	Salmonella enterica	enterobacteria	28901
EEJ3292743.1	Salmonella enterica subsp. diarizonae	enterobacteria	59204
EEP9963470.1	Salmonella enterica	enterobacteria	28901
EFP3678465.1	Salmonella enterica	enterobacteria	28901
EGG6884875.1	Salmonella enterica	enterobacteria	28901
EGU4504722.1	Salmonella enterica	enterobacteria	28901
EGY1754386.1	Salmonella enterica	enterobacteria	28901
EHC5987757.1	Salmonella enterica	enterobacteria	28901
EHG4036512.1	Salmonella enterica	enterobacteria	28901
EHG4042468.1	Salmonella enterica	enterobacteria	28901
EHG9034437.1	Salmonella enterica subsp. diarizonae serovar 53:z10:-	enterobacteria	2819231
EHH0648554.1	Salmonella enterica	enterobacteria	28901
EHJ8505041.1	Salmonella enterica subsp. diarizonae serovar 47:k:z53:[z84]	enterobacteria	2823989
EIE5006236.1	Salmonella enterica	enterobacteria	28901
EIN0897264.1	Salmonella enterica	enterobacteria	28901
EIQ9372406.1	Salmonella enterica	enterobacteria	28901
EIS8441206.1	Salmonella enterica	enterobacteria	28901
EIV7063665.1	Salmonella enterica	enterobacteria	28901
EIV7690128.1	Salmonella enterica	enterobacteria	28901
EIX2513225.1	Salmonella enterica	enterobacteria	28901
EIZ7313316.1	Salmonella enterica	enterobacteria	28901
EJI3061121.1	Salmonella enterica	enterobacteria	28901
EJQ0714108.1	Salmonella enterica	enterobacteria	28901
EJX3461219.1	Salmonella enterica	enterobacteria	28901
EKB5476377.1	Salmonella enterica	enterobacteria	28901
EKR5676677.1	Salmonella enterica	enterobacteria	28901
ELR5843079.1	Salmonella enterica	enterobacteria	28901
EMZ4572666.1	Salmonella enterica	enterobacteria	28901
ENB2030010.1	Salmonella enterica	enterobacteria	28901
ENC5626223.1	Salmonella enterica	enterobacteria	28901
ENE1572311.1	Salmonella enterica	enterobacteria	28901
ENU9001997.1	Salmonella enterica	enterobacteria	28901
EPV5270959.1	Salmonella enterica	enterobacteria	28901
ESJ16251.1	Salmonella enterica subsp. diarizonae serovar 60:r:e,n,x,z15 str. 01-0170	enterobacteria	1173780
HAB1979785.1	Salmonella enterica subsp. diarizonae	enterobacteria	59204
HAB2325754.1	Salmonella enterica subsp. diarizonae	enterobacteria	59204
HAB4050230.1	Salmonella enterica subsp. diarizonae	enterobacteria	59204
HAE1650621.1	Salmonella enterica subsp. diarizonae	enterobacteria	59204
HAU3135369.1	Salmonella enterica subsp. diarizonae	enterobacteria	59204
HAU3238579.1	Salmonella enterica subsp. diarizonae	enterobacteria	59204
HCL5065837.1	Salmonella enterica	enterobacteria	28901
HDC1597788.1	Salmonella enterica	enterobacteria	28901
HDY3019383.1	Salmonella enterica	enterobacteria	28901
HEA2147429.1	Salmonella enterica	enterobacteria	28901
HFW5229383.1	Salmonella enterica subsp. diarizonae serovar 50:k:z35	enterobacteria	2577382
HGB5011030.1	Salmonella enterica subsp. diarizonae serovar 61:r:-	enterobacteria	3366568
HGP2761335.1	Salmonella enterica	enterobacteria	28901
MME73010.1	Salmonella enterica	enterobacteria	28901
QXN81702.1	Salmonella enterica subsp. diarizonae	enterobacteria	59204
WP_063390423.1	Salmonella enterica	enterobacteria	28901
WP_070801207.1	Salmonella enterica	enterobacteria	28901
WP_070803533.1	Salmonella enterica	enterobacteria	28901
WP_079817576.1	Salmonella enterica	enterobacteria	28901
WP_080168889.1	Salmonella enterica	enterobacteria	28901
WP_088733974.1	Salmonella enterica	enterobacteria	28901
WP_088759942.1	Salmonella enterica	enterobacteria	28901
WP_114048789.1	Salmonella enterica	enterobacteria	28901
WP_129382418.1	Salmonella sp. HY31	enterobacteria	3344879
WP_134949983.1	Salmonella enterica	enterobacteria	28901
WP_136058263.1	Salmonella enterica	enterobacteria	28901
WP_154714583.1	Salmonella enterica	enterobacteria	28901
WP_154807739.1	Salmonella enterica	enterobacteria	28901
WP_220571664.1	Salmonella enterica	enterobacteria	28901
WP_409528286.1	Salmonella enterica	enterobacteria	28901
WP_430717376.1	Salmonella enterica	enterobacteria	28901
WP_430718502.1	Salmonella enterica	enterobacteria	28901
WP_430721984.1	Salmonella enterica	enterobacteria	28901
WP_430724504.1	Salmonella enterica	enterobacteria	28901
WP_430725067.1	Salmonella enterica	enterobacteria	28901
WZX56090.1	Salmonella enterica subsp. diarizonae serovar 58:r:z53	enterobacteria	2577432

## Sheet: Phospholipase D
Accession	Scientific Name	Common Name	Taxid
WP_088734051.1	Salmonella enterica	enterobacteria	28901
EBA7038429.1	Salmonella enterica	enterobacteria	28901
EGY4504392.1	Salmonella enterica	enterobacteria	28901
EHG4044809.1	Salmonella enterica	enterobacteria	28901
