# Supplementary material for: Type VI Secretion Systems in Salmonella Encode New Effectors with Putative Antibacterial and Anti-Eukaryotic Activities
Source: Microorganisms. 2026 May 30;14(6):1232. doi: 10.3390/microorganisms14061232 (PMC13304343; doi:10.3390/microorganisms14061232)
Supplement: Supplementary file 1 [file microorganisms-14-01232-s001.zip › Table S3.xlsx]

## Sheet: SPI-6 effectors
Effector	Accession number	Reference(s)
Tae2	Q8Z969	https://doi.org/10.1016/j.chom.2012.04.007
Tae4	AAL19234.1	https://doi.org/10.1073/pnas.1608858113
Tge2	WP_000528845.1	https://doi.org/10.1074/jbc.m113.488320
Tlde1	ACY86862.1	https://doi.org/10.1016/j.celrep.2020.107813
L-Ala, D-Glu endopeptidase	Unannotated ORF	https://doi.org/10.3389/fmicb.2023.1252344
PgP	VEA08867.1	https://doi.org/10.3389/fmicb.2023.1252344
TseH-like	QIL10488.1	https://doi.org/10.3389/fmicb.2023.1252344
Peptidase M_64	VEA08863.1	https://doi.org/10.3389/fmicb.2023.1252344
Reprolysin_4	BBN78556.1	https://doi.org/10.3389/fmicb.2023.1252344
RhsA-Ntox47-Tox-HNH-EHHH	ATP99325.1	https://doi.org/10.3389/fmicb.2023.1252344
RhsA-PDEEXK	SQJ26702.1	https://doi.org/10.3389/fmicb.2023.1252344
RhsA-Tox-HNH-EHHH	EDM8199106.1	https://doi.org/10.3389/fmicb.2023.1252344
PAAR-RhsA-Tox-HNH-EHHH	WP_183076000.1	https://doi.org/10.3389/fmicb.2023.1252344
PAAR-RhsA-HNHc	WP_000272651.1	https://doi.org/10.3389/fmicb.2023.1252344
RhsA-HNHc	Unannotated ORF	https://doi.org/10.3389/fmicb.2022.811932
RhsA-WHH	VDY45206.1	https://doi.org/10.3389/fmicb.2023.1252344
PAAR-RhsA-WHH	BBN78541.1	https://doi.org/10.3389/fmicb.2023.1252344
PAAR-RhsA-AHH	AZT77796.1	https://doi.org/10.3389/fmicb.2023.1252344
PAAR-RhsA-GIY-YIG	NP_459289.1	https://doi.org/10.3389/fmicb.2023.1252344
RhsA-DUF4329	WP_001539107.1	https://doi.org/10.3389/fmicb.2023.1252344
PAAR-RhsA-DUF4329	AAX64190.1	https://doi.org/10.3389/fmicb.2023.1252344
RhsA-Ribonuclease/Microbial Rnase	VEA87950.1	https://doi.org/10.3389/fmicb.2023.1252344
PAAR-RhsA-Ribonuclease/Microbial Rnase	BBN74135.1	https://doi.org/10.3389/fmicb.2023.1252344
PAAR-RhsA-EndoU_bacteria	QJS49761.1	https://doi.org/10.3389/fmicb.2023.1252344
RhsA-CdiA	VEA35657.1	https://doi.org/10.3389/fmicb.2024.1496223
PAAR-RhsA-CdiA	AVV20470.1	https://doi.org/10.3389/fmicb.2024.1496223
Tox-Deaminase	QJM65008.1	https://doi.org/10.3389/fmicb.2023.1252344
RhsA-Tox-ART-HYD1	UAG96107.1	https://doi.org/10.3389/fmicb.2023.1252344
PAAR-RhsA-Tox-ART-HYD1	SQJ21231.1	https://doi.org/10.3389/fmicb.2023.1252344
RhsA-TreTu	WP_000272656.1	https://doi.org/10.1093/nar/gkac1162
PAAR-RhsA-NucA_B	QDX88272.1	https://doi.org/10.3389/fmicb.2024.1496223
PAAR-RhsA-GH-E	QBG19327.1	https://doi.org/10.3389/fmicb.2024.1496223
Tox-URI2	ACH74099.1	https://doi.org/10.3389/fmicb.2022.811932
PAAR-RhsA-Ntox47	WP_058815678.1	https://doi.org/10.3389/fmicb.2023.1252344
RhsA-Ntox47	ACH76767.1	https://doi.org/10.1371/journal.pgen.1004255

## Sheet: SPI-19 effectors
Effector	Accession number	Reference(s)
PAAR-RhsA-M91	ACH77744.1	https://doi.org/10.3389/fmicb.2022.811932
LysM	ACH77435.1	https://doi.org/10.3389/fmicb.2022.811932

## Sheet: SPI-20 effectors
Effector	Accession number	Reference(s)
SARI_02727 (VgrG2b-like)	ABX22583.1	https://doi.org/10.3389/fmicb.2026.1770997

## Sheet: SPI-21 effectors
Effector	Accession number	Reference(s)
VgrG-PyocinS-HNHc	ABX22460.1	https://doi.org/10.1186/1471-2164-10-354
Glucosaminidase	AXC72469.1	https://doi.org/10.3389/fmicb.2024.1496223
BTH_I2691	NF041559	https://doi.org/10.3389/fmicb.2024.1496223
SARI_02625	ABX22482.1	https://doi.org/10.3389/fmicb.2026.1770997

## Sheet: SPI-22 effectors
Effector	Accession number	Reference(s)
TseV1	CCC31770.1	https://doi.org/10.7554/eLife.82437
TseV2	CCC31775.1	https://doi.org/10.7554/eLife.82437
TseV3	CCC30909.1	https://doi.org/10.7554/eLife.82437
